# Supplementary material for: The Unique Seed Protein Composition of Quality Protein Popcorn Promotes Growth of Beneficial Bacteria From the Human Gut Microbiome
Source: Front Microbiol. 2022 Jul 14;13:921456. doi: 10.3389/fmicb.2022.921456 (PMC9330393; doi:10.3389/fmicb.2022.921456)
Supplement: Supplementary Table 2 — Genus level table generated from 16S rRNA sequencing. [file Table_2.XLSX]

## Sheet: SupplementalDataset4_collapsedg
#OTU ID	Kingdm	Phylum	Class	Order	Family	Genus	DNANC-2	DNANC-3	EMPTY-10	EMPTY-2	EMPTY-3	EMPTY-4	FBB0-Pool-1	FBB0-Pool-2	FBB0-Pool-3	FBB0-Pool-4	FBB0-S767-1	FBB0-S767-2	FBB0-S767-3	FBB0-S767-4	FBB0-S775-1	FBB0-S775-2	FBB0-S775-3	FBB0-S775-4	FBB0-S776-1	FBB0-S776-2	FBB0-S776-3	FBB0-S776-4	FBB0-S778-1	FBB0-S778-2	FBB0-S778-3	FBB0-S778-4	FBB16-Pool-1	FBB16-Pool-2	FBB16-Pool-3	FBB16-Pool-4	FBB16-S767-1	FBB16-S767-2	FBB16-S767-3	FBB16-S767-4	FBB16-S775-1	FBB16-S775-2	FBB16-S775-3	FBB16-S775-4	FBB16-S776-1	FBB16-S776-2	FBB16-S776-3	FBB16-S776-4	FBB16-S778-1
D_0__Bacteria;D_1__Firmicutes;D_2__Erysipelotrichia;D_3__Erysipelotrichales;D_4__Erysipelotrichaceae;D_5__[Clostridium] innocuum group	Bacteria	Firmicutes	Erysipelotrichia	Erysipelotrichales	Erysipelotrichaceae	[Clostridium] innocuum group	0	0	0	0	0	0	0	0	0	0	10	0	12	5	0	0	0	0	0	0	0	0	0	0	0	0	0	0	0	0	0	0	0	5	0	0	0	0	0	0	0	0	0
D_0__Bacteria;D_1__Firmicutes;D_2__Clostridia;D_3__Clostridiales;D_4__Family XIII;D_5__[Eubacterium] brachy group	Bacteria	Firmicutes	Clostridia	Clostridiales	Family XIII	[Eubacterium] brachy group	0	0	0	0	0	0	0	0	0	0	0	0	0	0	0	0	0	4	0	0	0	0	0	0	0	0	0	0	0	0	0	0	0	0	0	0	0	0	8	13	0	8	18
D_0__Bacteria;D_1__Firmicutes;D_2__Clostridia;D_3__Clostridiales;D_4__Ruminococcaceae;D_5__[Eubacterium] coprostanoligenes group	Bacteria	Firmicutes	Clostridia	Clostridiales	Ruminococcaceae	[Eubacterium] coprostanoligenes group	20	43	0	0	0	0	338	341	347	327	142	132	191	167	0	0	0	0	357	430	381	420	175	176	182	197	341	346	270	373	127	124	153	115	0	0	0	0	483	574	401	541	121
D_0__Bacteria;D_1__Firmicutes;D_2__Clostridia;D_3__Clostridiales;D_4__Lachnospiraceae;D_5__[Eubacterium] eligens group	Bacteria	Firmicutes	Clostridia	Clostridiales	Lachnospiraceae	[Eubacterium] eligens group	0	0	0	0	0	0	252	333	250	242	604	467	607	568	0	0	0	0	59	36	59	72	103	88	80	111	145	125	142	199	262	280	340	295	0	0	0	0	52	79	38	45	42
D_0__Bacteria;D_1__Firmicutes;D_2__Clostridia;D_3__Clostridiales;D_4__Lachnospiraceae;D_5__[Eubacterium] hallii group	Bacteria	Firmicutes	Clostridia	Clostridiales	Lachnospiraceae	[Eubacterium] hallii group	88	193	0	0	94	38	323	276	313	330	321	250	303	297	354	324	393	345	390	341	385	397	317	341	335	340	1465	1631	1382	1809	1468	1495	1631	1429	167	177	184	173	1420	1622	1209	1475	1164
D_0__Bacteria;D_1__Firmicutes;D_2__Clostridia;D_3__Clostridiales;D_4__Family XIII;D_5__[Eubacterium] nodatum group	Bacteria	Firmicutes	Clostridia	Clostridiales	Family XIII	[Eubacterium] nodatum group	0	0	0	0	0	0	0	0	0	0	0	0	0	0	0	0	0	0	0	0	0	0	0	0	0	18	0	0	0	0	0	0	0	0	0	0	0	0	0	0	0	0	36
D_0__Bacteria;D_1__Firmicutes;D_2__Clostridia;D_3__Clostridiales;D_4__Lachnospiraceae;D_5__[Eubacterium] ruminantium group	Bacteria	Firmicutes	Clostridia	Clostridiales	Lachnospiraceae	[Eubacterium] ruminantium group	0	0	0	0	16	0	134	152	150	132	0	0	0	0	0	0	0	0	217	312	291	263	0	0	0	0	0	0	13	20	0	0	0	0	0	0	0	0	34	58	28	29	0
D_0__Bacteria;D_1__Firmicutes;D_2__Clostridia;D_3__Clostridiales;D_4__Lachnospiraceae;D_5__[Eubacterium] ventriosum group	Bacteria	Firmicutes	Clostridia	Clostridiales	Lachnospiraceae	[Eubacterium] ventriosum group	0	0	0	0	0	0	42	78	78	68	122	109	143	110	73	53	54	58	24	33	30	38	67	93	88	62	0	20	0	27	0	20	24	24	0	0	0	0	47	47	28	51	0
D_0__Bacteria;D_1__Firmicutes;D_2__Clostridia;D_3__Clostridiales;D_4__Lachnospiraceae;D_5__[Ruminococcus] gauvreauii group	Bacteria	Firmicutes	Clostridia	Clostridiales	Lachnospiraceae	[Ruminococcus] gauvreauii group	0	0	0	0	0	0	51	78	70	83	0	0	0	0	422	278	283	340	0	0	0	0	309	378	298	290	41	44	25	51	0	0	0	0	90	77	96	66	0	0	0	0	263
D_0__Bacteria;D_1__Firmicutes;D_2__Clostridia;D_3__Clostridiales;D_4__Lachnospiraceae;D_5__[Ruminococcus] torques group	Bacteria	Firmicutes	Clostridia	Clostridiales	Lachnospiraceae	[Ruminococcus] torques group	18	24	0	0	0	0	640	585	733	634	1252	1088	1158	1158	287	239	247	244	380	420	378	370	363	233	221	296	318	327	288	330	570	492	638	495	99	77	58	55	238	240	195	159	187
D_0__Bacteria;D_1__Firmicutes;D_2__Negativicutes;D_3__Selenomonadales;D_4__Acidaminococcaceae;D_5__Acidaminococcus	Bacteria	Firmicutes	Negativicutes	Selenomonadales	Acidaminococcaceae	Acidaminococcus	83	240	0	0	29	0	20	31	17	39	0	0	0	0	0	0	0	0	37	48	45	41	0	0	0	0	36	47	49	63	0	0	0	0	0	0	0	0	115	118	71	115	0
D_0__Bacteria;D_1__Actinobacteria;D_2__Actinobacteria;D_3__Actinomycetales;D_4__Actinomycetaceae;D_5__Actinomyces	Bacteria	Actinobacteria	Actinobacteria	Actinomycetales	Actinomycetaceae	Actinomyces	0	0	0	0	0	0	25	16	15	25	0	0	0	0	0	0	0	8	8	16	20	20	0	11	12	12	17	15	12	21	0	0	0	0	0	0	0	0	29	28	21	20	0
D_0__Bacteria;D_1__Actinobacteria;D_2__Coriobacteriia;D_3__Coriobacteriales;D_4__Eggerthellaceae;D_5__Adlercreutzia	Bacteria	Actinobacteria	Coriobacteriia	Coriobacteriales	Eggerthellaceae	Adlercreutzia	0	0	13	0	0	0	0	0	0	0	0	0	0	0	7	9	0	10	0	0	0	0	0	0	0	0	0	0	8	0	0	0	0	0	21	23	18	18	0	0	0	0	26
D_0__Bacteria;D_1__Firmicutes;D_2__Clostridia;D_3__Clostridiales;D_4__Lachnospiraceae;D_5__Agathobacter	Bacteria	Firmicutes	Clostridia	Clostridiales	Lachnospiraceae	Agathobacter	90	128	1655	0	58	0	730	784	729	643	615	512	695	606	2186	1776	1931	1808	312	340	391	403	1596	1801	1703	1807	261	234	217	300	110	115	99	133	1038	1014	1170	1034	215	267	209	203	907
D_0__Bacteria;D_1__Verrucomicrobia;D_2__Verrucomicrobiae;D_3__Verrucomicrobiales;D_4__Akkermansiaceae;D_5__Akkermansia	Bacteria	Verrucomicrobia	Verrucomicrobiae	Verrucomicrobiales	Akkermansiaceae	Akkermansia	9	0	0	0	35	21	62	85	86	52	0	0	0	0	0	0	0	0	137	156	99	110	0	0	0	0	61	56	83	97	0	0	0	0	0	0	0	0	154	191	105	193	0
D_0__Bacteria;D_1__Bacteroidetes;D_2__Bacteroidia;D_3__Bacteroidales;D_4__Rikenellaceae;D_5__Alistipes	Bacteria	Bacteroidetes	Bacteroidia	Bacteroidales	Rikenellaceae	Alistipes	45	71	175	0	23	42	288	390	246	306	65	53	57	48	222	154	190	171	381	333	364	404	318	375	348	394	458	500	479	882	236	267	234	282	251	233	212	213	793	837	604	806	402
D_0__Bacteria;D_1__Firmicutes;D_2__Negativicutes;D_3__Selenomonadales;D_4__Veillonellaceae;D_5__Allisonella	Bacteria	Firmicutes	Negativicutes	Selenomonadales	Veillonellaceae	Allisonella	0	0	0	0	0	0	0	0	0	0	0	0	0	0	0	0	0	0	0	7	5	8	0	0	0	0	0	0	0	0	0	0	0	0	0	0	0	0	0	0	0	0	0
D_0__Bacteria;D_1__Firmicutes;D_2__Clostridia;D_3__Clostridiales;D_4__Family XI;D_5__Anaerococcus	Bacteria	Firmicutes	Clostridia	Clostridiales	Family XI	Anaerococcus	0	0	0	0	0	0	0	0	0	0	0	0	0	0	0	0	0	0	0	0	0	0	3	0	0	0	0	0	0	0	0	0	0	0	0	0	0	0	0	0	0	0	6
D_0__Bacteria;D_1__Firmicutes;D_2__Clostridia;D_3__Clostridiales;D_4__Lachnospiraceae;D_5__Anaerostipes	Bacteria	Firmicutes	Clostridia	Clostridiales	Lachnospiraceae	Anaerostipes	28	0	0	0	24	0	872	1050	843	824	2417	1912	2077	2215	547	417	497	533	67	77	68	80	775	911	786	867	1711	1965	1382	1754	2821	2670	3097	2906	71	62	65	72	136	120	92	65	572
D_0__Bacteria;D_1__Firmicutes;D_2__Clostridia;D_3__Clostridiales;D_4__Ruminococcaceae;D_5__Angelakisella	Bacteria	Firmicutes	Clostridia	Clostridiales	Ruminococcaceae	Angelakisella	0	0	0	0	0	0	0	0	0	0	0	0	0	0	0	0	0	0	0	0	0	0	0	0	0	0	0	0	0	0	0	0	0	0	0	0	0	0	0	0	0	0	31
D_0__Bacteria;D_1__Bacteroidetes;D_2__Bacteroidia;D_3__Bacteroidales;D_4__Bacteroidaceae;D_5__Bacteroides	Bacteria	Bacteroidetes	Bacteroidia	Bacteroidales	Bacteroidaceae	Bacteroides	2208	1638	1320	13	2376	1334	3758	4183	3950	3492	4944	4391	5072	5228	6437	5244	5377	5593	2190	2244	1977	2236	2979	3341	3009	3436	4208	4196	4058	4632	4952	5228	4909	4626	6751	6530	6253	5918	4062	4716	3493	4079	3527
D_0__Bacteria;D_1__Bacteroidetes;D_2__Bacteroidia;D_3__Bacteroidales;D_4__Barnesiellaceae;D_5__Barnesiella	Bacteria	Bacteroidetes	Bacteroidia	Bacteroidales	Barnesiellaceae	Barnesiella	0	9	0	0	29	0	72	92	25	63	22	25	34	26	42	41	25	52	121	56	93	139	21	26	16	23	52	72	64	104	22	12	19	25	32	14	17	19	121	114	89	153	22
D_0__Bacteria;D_1__Actinobacteria;D_2__Actinobacteria;D_3__Bifidobacteriales;D_4__Bifidobacteriaceae;D_5__Bifidobacterium	Bacteria	Actinobacteria	Actinobacteria	Bifidobacteriales	Bifidobacteriaceae	Bifidobacterium	284	113	3699	0	284	197	1065	1241	1128	1012	1855	1808	2116	2127	1285	1030	1213	1066	430	504	377	418	669	860	718	745	918	779	775	1070	1600	1623	1442	1463	768	847	886	718	624	760	583	703	680
D_0__Bacteria;D_1__Proteobacteria;D_2__Deltaproteobacteria;D_3__Desulfovibrionales;D_4__Desulfovibrionaceae;D_5__Bilophila	Bacteria	Proteobacteria	Deltaproteobacteria	Desulfovibrionales	Desulfovibrionaceae	Bilophila	0	0	34	0	13	0	55	52	67	53	31	19	26	16	62	48	48	54	25	46	44	37	158	148	150	142	130	160	117	158	128	74	135	91	160	143	121	117	168	175	138	151	333
D_0__Bacteria;D_1__Firmicutes;D_2__Clostridia;D_3__Clostridiales;D_4__Lachnospiraceae;D_5__Blautia	Bacteria	Firmicutes	Clostridia	Clostridiales	Lachnospiraceae	Blautia	579	832	157	0	528	360	2092	2271	2433	2156	1846	1461	1608	1681	1806	1579	1580	1624	2159	2176	2002	2072	2889	3005	2740	2894	1816	2024	1628	2450	1226	1241	1466	1395	1971	2025	2150	1770	2987	3222	2567	3018	2762
D_0__Bacteria;D_1__Firmicutes;D_2__Clostridia;D_3__Clostridiales;D_4__Ruminococcaceae;D_5__Butyricicoccus	Bacteria	Firmicutes	Clostridia	Clostridiales	Ruminococcaceae	Butyricicoccus	37	92	4	0	54	28	154	183	119	102	193	146	183	169	158	89	133	81	91	90	78	52	166	160	167	230	103	110	104	117	135	104	124	74	287	293	295	262	104	174	100	179	226
D_0__Bacteria;D_1__Bacteroidetes;D_2__Bacteroidia;D_3__Bacteroidales;D_4__Marinifilaceae;D_5__Butyricimonas	Bacteria	Bacteroidetes	Bacteroidia	Bacteroidales	Marinifilaceae	Butyricimonas	0	0	0	0	0	3	17	33	21	18	0	0	0	0	0	0	0	0	25	24	29	28	0	0	0	0	37	47	53	65	0	6	14	0	0	0	0	0	89	101	71	102	0
D_0__Bacteria;D_1__Firmicutes;D_2__Clostridia;D_3__Clostridiales;D_4__Lachnospiraceae;D_5__CAG-56	Bacteria	Firmicutes	Clostridia	Clostridiales	Lachnospiraceae	CAG-56	0	0	0	0	0	0	126	119	147	113	154	168	95	106	0	0	0	0	0	0	0	0	178	268	232	228	0	35	33	62	36	36	33	25	0	0	0	0	0	0	0	0	120
D_0__Bacteria;D_1__Firmicutes;D_2__Clostridia;D_3__Clostridiales;D_4__Ruminococcaceae;D_5__Candidatus Soleaferrea	Bacteria	Firmicutes	Clostridia	Clostridiales	Ruminococcaceae	Candidatus Soleaferrea	0	0	0	0	0	0	0	0	0	0	0	0	0	0	0	0	0	5	0	0	0	0	0	0	0	0	0	0	8	0	0	0	0	6	15	9	7	0	0	13	13	0	0
D_0__Bacteria;D_1__Firmicutes;D_2__Erysipelotrichia;D_3__Erysipelotrichales;D_4__Erysipelotrichaceae;D_5__Catenibacterium	Bacteria	Firmicutes	Erysipelotrichia	Erysipelotrichales	Erysipelotrichaceae	Catenibacterium	17	0	46	0	0	0	0	0	0	0	0	0	0	0	0	0	0	0	0	0	0	0	0	0	0	0	0	0	0	0	0	0	0	0	0	0	0	0	0	0	0	0	0
D_0__Bacteria;D_1__Cyanobacteria;D_2__Oxyphotobacteria;D_3__Chloroplast;__;__	Bacteria	Cyanobacteria	Oxyphotobacteria	Chloroplast	Chloroplast	Chloroplast	0	0	0	0	0	0	0	0	0	0	0	0	0	0	0	0	0	0	0	0	0	0	0	0	0	0	0	0	0	0	0	0	0	0	0	0	0	0	0	0	0	0	0
D_0__Bacteria;D_1__Firmicutes;D_2__Clostridia;D_3__Clostridiales;D_4__Christensenellaceae;D_5__Christensenellaceae R-7 group	Bacteria	Firmicutes	Clostridia	Clostridiales	Christensenellaceae	Christensenellaceae R-7 group	0	14	0	0	9	6	110	108	115	65	0	0	0	0	0	0	0	0	172	170	154	168	79	80	86	87	112	148	154	185	0	0	0	0	0	0	0	0	312	408	306	312	216
D_0__Bacteria;D_1__Firmicutes;D_2__Clostridia;D_3__Clostridiales;D_4__Clostridiaceae 1;D_5__Clostridium sensu stricto 1	Bacteria	Firmicutes	Clostridia	Clostridiales	Clostridiaceae 1	Clostridium sensu stricto 1	47	0	0	14	0	0	7	0	14	0	0	0	0	0	0	0	0	0	0	10	0	0	0	0	0	0	8	0	0	0	0	0	0	0	0	0	0	4	11	9	8	18	55
D_0__Bacteria;D_1__Cyanobacteria;D_2__Melainabacteria;D_3__Gastranaerophilales;D_4__Clostridium sp. CAG:306;D_5__Clostridium sp. CAG:306	Bacteria	Cyanobacteria	Melainabacteria	Gastranaerophilales	Clostridium sp. CAG:306	Clostridium sp. CAG:306	0	0	0	0	0	0	0	0	0	0	0	0	0	0	0	0	0	0	0	0	0	0	5	15	13	11	0	0	0	0	0	0	0	0	0	0	0	0	0	0	0	0	0
D_0__Bacteria;D_1__Actinobacteria;D_2__Coriobacteriia;D_3__Coriobacteriales;D_4__Coriobacteriaceae;D_5__Collinsella	Bacteria	Actinobacteria	Coriobacteriia	Coriobacteriales	Coriobacteriaceae	Collinsella	54	78	0	0	41	18	182	169	159	181	150	106	179	135	123	100	171	115	244	243	187	229	98	134	125	114	164	166	114	146	170	197	154	113	195	203	200	143	250	349	219	265	177
D_0__Bacteria;D_1__Firmicutes;D_2__Clostridia;D_3__Clostridiales;D_4__Lachnospiraceae;D_5__Coprococcus 1	Bacteria	Firmicutes	Clostridia	Clostridiales	Lachnospiraceae	Coprococcus 1	0	12	0	0	0	12	105	98	100	103	102	85	101	122	0	0	0	0	73	58	59	65	110	96	117	140	139	157	147	152	92	134	97	100	0	0	0	0	156	159	121	127	155
D_0__Bacteria;D_1__Firmicutes;D_2__Clostridia;D_3__Clostridiales;D_4__Lachnospiraceae;D_5__Coprococcus 3	Bacteria	Firmicutes	Clostridia	Clostridiales	Lachnospiraceae	Coprococcus 3	140	416	746	0	192	131	186	247	214	168	148	118	151	138	432	426	336	339	148	250	173	211	187	239	141	276	270	302	309	266	212	225	273	250	816	847	920	821	331	425	285	334	308
D_0__Bacteria;D_1__Firmicutes;D_2__Clostridia;D_3__Clostridiales;D_4__Defluviitaleaceae;D_5__Defluviitaleaceae UCG-011	Bacteria	Firmicutes	Clostridia	Clostridiales	Defluviitaleaceae	Defluviitaleaceae UCG-011	0	0	0	0	0	0	0	0	7	0	0	0	0	0	0	0	0	0	8	0	8	0	10	9	9	0	0	0	0	0	0	0	0	0	0	0	0	0	0	0	3	0	13
D_0__Bacteria;D_1__Proteobacteria;D_2__Deltaproteobacteria;D_3__Desulfovibrionales;D_4__Desulfovibrionaceae;D_5__Desulfovibrio	Bacteria	Proteobacteria	Deltaproteobacteria	Desulfovibrionales	Desulfovibrionaceae	Desulfovibrio	0	0	0	0	0	0	0	0	0	0	0	0	0	0	0	0	0	0	0	0	0	0	0	0	0	0	5	0	7	0	0	0	0	0	0	0	0	0	14	9	0	14	0
D_0__Bacteria;D_1__Firmicutes;D_2__Negativicutes;D_3__Selenomonadales;D_4__Veillonellaceae;D_5__Dialister	Bacteria	Firmicutes	Negativicutes	Selenomonadales	Veillonellaceae	Dialister	94	16	26	0	81	65	483	595	596	489	396	319	340	326	0	0	0	0	543	473	519	488	295	326	295	351	260	304	229	355	208	229	241	263	0	0	0	0	350	429	311	385	125
D_0__Bacteria;D_1__Firmicutes;D_2__Clostridia;D_3__Clostridiales;D_4__Lachnospiraceae;D_5__Dorea	Bacteria	Firmicutes	Clostridia	Clostridiales	Lachnospiraceae	Dorea	266	604	2171	0	245	192	435	442	451	399	294	299	279	313	128	119	96	121	420	532	394	484	419	564	504	558	552	653	521	554	155	140	226	278	134	145	110	117	900	912	711	796	968
D_0__Bacteria;D_1__Firmicutes;D_2__Clostridia;D_3__Clostridiales;D_4__Ruminococcaceae;D_5__DTU089	Bacteria	Firmicutes	Clostridia	Clostridiales	Ruminococcaceae	DTU089	0	0	0	0	0	0	14	7	11	0	0	0	0	0	20	0	22	13	13	19	0	17	11	0	0	0	10	9	6	0	0	0	0	0	0	0	8	0	22	24	16	26	8
D_0__Bacteria;D_1__Actinobacteria;D_2__Coriobacteriia;D_3__Coriobacteriales;D_4__Eggerthellaceae;D_5__Eggerthella	Bacteria	Actinobacteria	Coriobacteriia	Coriobacteriales	Eggerthellaceae	Eggerthella	0	0	0	0	0	0	0	0	4	0	17	13	13	16	0	0	4	0	0	0	0	0	0	0	0	0	0	6	0	7	17	17	9	17	0	0	0	0	0	0	0	0	0
D_0__Bacteria;D_1__Proteobacteria;D_2__Gammaproteobacteria;D_3__Enterobacteriales;D_4__Enterobacteriaceae;__	Bacteria	Proteobacteria	Gammaproteobacteria	Enterobacteriales	Enterobacteriaceae	Enterobacteriaceae_unknown	48	0	636	0	51	98	0	0	7	0	9	12	0	0	0	0	0	0	0	0	0	0	0	0	0	0	54	78	36	58	91	88	80	81	116	153	124	148	0	0	0	0	0
D_0__Bacteria;D_1__Firmicutes;D_2__Bacilli;D_3__Lactobacillales;D_4__Enterococcaceae;D_5__Enterococcus	Bacteria	Firmicutes	Bacilli	Lactobacillales	Enterococcaceae	Enterococcus	0	14	351	0	0	21	0	0	0	0	0	0	0	0	0	0	0	0	0	0	0	10	0	0	0	0	0	17	16	9	0	0	0	0	0	0	0	0	43	40	26	36	0
D_0__Bacteria;D_1__Firmicutes;D_2__Erysipelotrichia;D_3__Erysipelotrichales;D_4__Erysipelotrichaceae;D_5__Erysipelatoclostridium	Bacteria	Firmicutes	Erysipelotrichia	Erysipelotrichales	Erysipelotrichaceae	Erysipelatoclostridium	0	0	0	0	0	7	12	12	10	0	13	30	11	14	0	0	0	0	0	0	0	3	0	0	0	0	8	9	0	0	0	0	0	0	0	0	0	0	3	5	0	0	0
D_0__Bacteria;D_1__Firmicutes;D_2__Erysipelotrichia;D_3__Erysipelotrichales;D_4__Erysipelotrichaceae;D_5__Erysipelotrichaceae UCG-003	Bacteria	Firmicutes	Erysipelotrichia	Erysipelotrichales	Erysipelotrichaceae	Erysipelotrichaceae UCG-003	0	0	0	0	0	9	282	310	358	358	510	398	377	442	122	106	103	121	44	31	34	45	787	835	655	895	131	203	209	387	141	188	260	258	20	42	41	54	60	53	25	33	630
D_0__Bacteria;D_1__Proteobacteria;D_2__Gammaproteobacteria;D_3__Enterobacteriales;D_4__Enterobacteriaceae;D_5__Escherichia-Shigella	Bacteria	Proteobacteria	Gammaproteobacteria	Enterobacteriales	Enterobacteriaceae	Escherichia-Shigella	665	23	228	92	358	216	10	0	0	0	0	0	11	0	23	13	10	13	0	0	0	0	68	68	75	80	386	441	355	398	0	0	13	9	562	550	563	581	195	213	147	145	2537
D_0__Bacteria;D_1__Firmicutes;D_2__Clostridia;D_3__Clostridiales;D_4__Ruminococcaceae;D_5__Faecalibacterium	Bacteria	Firmicutes	Clostridia	Clostridiales	Ruminococcaceae	Faecalibacterium	308	925	198	0	336	245	2609	2975	3083	2649	4019	3345	4083	3815	2507	1946	2302	1917	1796	1829	1576	1747	1503	1800	1584	1816	2329	2361	1790	2266	5532	5303	5735	5738	967	1029	1006	1092	2687	2997	2246	2662	798
D_0__Bacteria;D_1__Firmicutes;D_2__Erysipelotrichia;D_3__Erysipelotrichales;D_4__Erysipelotrichaceae;D_5__Faecalitalea	Bacteria	Firmicutes	Erysipelotrichia	Erysipelotrichales	Erysipelotrichaceae	Faecalitalea	0	0	0	0	0	0	0	6	0	0	5	0	9	10	0	0	0	0	0	0	0	0	0	0	0	0	0	0	0	0	0	0	0	0	0	0	0	0	0	0	0	0	0
D_0__Bacteria;D_1__Firmicutes;D_2__Clostridia;D_3__Clostridiales;D_4__Family XIII;D_5__Family XIII AD3011 group	Bacteria	Firmicutes	Clostridia	Clostridiales	Family XIII	Family XIII AD3011 group	0	0	0	0	0	0	21	17	35	0	7	0	0	0	9	0	0	0	38	29	17	35	0	19	14	23	28	0	27	61	15	34	30	31	25	27	22	30	82	65	27	44	13
D_0__Bacteria;D_1__Firmicutes;D_2__Clostridia;D_3__Clostridiales;D_4__Family XIII;D_5__Family XIII UCG-001	Bacteria	Firmicutes	Clostridia	Clostridiales	Family XIII	Family XIII UCG-001	0	0	0	0	0	0	0	0	10	9	0	0	0	0	0	0	0	0	0	0	0	0	21	15	19	17	0	0	0	0	0	0	0	0	0	0	0	0	0	0	0	0	0
D_0__Bacteria;D_1__Firmicutes;D_2__Clostridia;D_3__Clostridiales;D_4__Family XI;D_5__Finegoldia	Bacteria	Firmicutes	Clostridia	Clostridiales	Family XI	Finegoldia	0	0	0	0	0	0	0	0	0	0	0	0	0	0	0	0	0	0	0	0	0	0	0	0	0	0	0	0	0	0	0	0	0	0	0	0	2	0	0	0	0	0	0
D_0__Bacteria;D_1__Bacteroidetes;D_2__Bacteroidia;D_3__Flavobacteriales;D_4__Flavobacteriaceae;D_5__uncultured	Bacteria	Bacteroidetes	Bacteroidia	Flavobacteriales	Flavobacteriaceae	Flavobacteriaceae_Uncultured	0	0	0	0	0	0	0	0	3	0	0	0	0	0	0	0	0	0	0	0	0	0	0	0	0	0	0	0	0	0	0	0	0	0	0	0	0	0	0	0	0	0	0
D_0__Bacteria;D_1__Firmicutes;D_2__Clostridia;D_3__Clostridiales;D_4__Ruminococcaceae;D_5__Flavonifractor	Bacteria	Firmicutes	Clostridia	Clostridiales	Ruminococcaceae	Flavonifractor	0	0	0	0	0	0	12	0	0	0	10	18	16	14	22	23	14	17	0	0	0	0	0	0	0	0	0	0	0	27	0	25	25	0	65	96	73	68	0	0	0	0	57
D_0__Bacteria;D_1__Firmicutes;D_2__Clostridia;D_3__Clostridiales;D_4__Lachnospiraceae;D_5__Fusicatenibacter	Bacteria	Firmicutes	Clostridia	Clostridiales	Lachnospiraceae	Fusicatenibacter	16	0	16	0	15	8	552	588	529	512	661	574	622	689	616	476	505	491	566	569	508	544	424	398	448	440	156	145	151	231	193	161	218	153	210	210	190	194	273	322	240	283	258
D_0__Bacteria;D_1__Fusobacteria;D_2__Fusobacteriia;D_3__Fusobacteriales;D_4__Fusobacteriaceae;D_5__Fusobacterium	Bacteria	Fusobacteria	Fusobacteriia	Fusobacteriales	Fusobacteriaceae	Fusobacterium	311	0	0	0	325	152	6	20	15	11	39	40	47	40	0	0	0	0	0	0	0	0	0	0	0	0	897	1010	868	754	698	637	588	639	0	0	0	4	0	0	0	0	0
D_0__Bacteria;D_1__Firmicutes;D_2__Clostridia;D_3__Clostridiales;D_4__Lachnospiraceae;D_5__GCA-900066575	Bacteria	Firmicutes	Clostridia	Clostridiales	Lachnospiraceae	GCA-900066575	0	0	0	0	0	0	0	0	0	0	0	0	0	0	0	0	0	0	0	0	0	0	0	0	0	0	0	0	0	0	0	0	0	0	0	0	0	0	12	26	22	22	0
D_0__Bacteria;D_1__Firmicutes;D_2__Bacilli;D_3__Bacillales;D_4__Family XI;D_5__Gemella	Bacteria	Firmicutes	Bacilli	Bacillales	Family XI	Gemella	0	0	0	0	0	0	0	0	0	0	0	0	0	0	0	0	0	0	4	0	0	0	0	0	0	0	0	0	0	0	0	0	0	0	0	0	0	0	0	0	0	0	0
D_0__Bacteria;D_1__Bacteroidetes;D_2__Bacteroidia;D_3__Bacteroidales;D_4__Muribaculaceae;D_5__gut metagenome	Bacteria	Bacteroidetes	Bacteroidia	Bacteroidales	Muribaculaceae	Muribaculaceae	0	37	0	0	0	0	13	15	0	0	0	0	0	0	0	0	0	0	14	27	23	19	0	0	0	0	19	24	32	28	0	0	0	0	0	0	0	0	30	25	17	0	0
D_0__Bacteria;D_1__Tenericutes;D_2__Mollicutes;D_3__Mollicutes RF39;D_4__gut metagenome;D_5__gut metagenome	Bacteria	Tenericutes	Mollicutes	Mollicutes RF39	gut metagenome	Mollicutes RF39	0	24	0	0	0	4	37	58	62	50	0	0	0	0	0	0	0	0	97	74	53	52	0	0	0	0	42	42	49	96	0	0	0	0	0	0	0	0	165	182	102	133	0
D_0__Bacteria;D_1__Proteobacteria;D_2__Gammaproteobacteria;D_3__Pasteurellales;D_4__Pasteurellaceae;D_5__Haemophilus	Bacteria	Proteobacteria	Gammaproteobacteria	Pasteurellales	Pasteurellaceae	Haemophilus	0	0	0	0	30	22	5	0	0	0	0	0	9	0	9	0	8	0	0	0	0	0	0	0	0	0	0	0	0	0	0	0	11	0	16	11	20	0	0	0	0	0	0
D_0__Bacteria;D_1__Firmicutes;D_2__Erysipelotrichia;D_3__Erysipelotrichales;D_4__Erysipelotrichaceae;D_5__Holdemanella	Bacteria	Firmicutes	Erysipelotrichia	Erysipelotrichales	Erysipelotrichaceae	Holdemanella	38	182	0	0	29	29	387	517	472	444	0	0	0	0	0	0	0	0	1005	911	632	694	0	0	0	0	195	233	238	474	0	0	0	0	0	0	0	0	972	1223	498	745	0
D_0__Bacteria;D_1__Firmicutes;D_2__Erysipelotrichia;D_3__Erysipelotrichales;D_4__Erysipelotrichaceae;D_5__Holdemania	Bacteria	Firmicutes	Erysipelotrichia	Erysipelotrichales	Erysipelotrichaceae	Holdemania	0	0	0	0	0	0	0	0	0	0	0	0	0	0	0	0	0	0	0	0	0	0	0	5	0	0	0	0	0	0	0	0	0	0	0	0	0	0	0	0	0	0	7
D_0__Bacteria;D_1__Firmicutes;D_2__Clostridia;D_3__Clostridiales;D_4__Lachnospiraceae;D_5__Lachnoclostridium	Bacteria	Firmicutes	Clostridia	Clostridiales	Lachnospiraceae	Lachnoclostridium	0	21	31	0	31	0	126	149	110	142	226	184	184	249	224	214	179	235	14	32	18	26	258	322	224	332	141	159	147	182	260	234	290	260	1184	1134	1180	1139	43	61	0	43	364
D_0__Bacteria;D_1__Firmicutes;D_2__Clostridia;D_3__Clostridiales;D_4__Lachnospiraceae;D_5__Lachnospira	Bacteria	Firmicutes	Clostridia	Clostridiales	Lachnospiraceae	Lachnospira	0	0	0	0	21	0	21	38	23	22	0	0	0	0	129	101	124	132	11	17	0	18	123	89	96	93	0	0	0	0	0	0	0	0	0	0	0	0	0	8	8	0	61
D_0__Bacteria;D_1__Firmicutes;D_2__Clostridia;D_3__Clostridiales;D_4__Lachnospiraceae;D_5__Lachnospiraceae FCS020 group	Bacteria	Firmicutes	Clostridia	Clostridiales	Lachnospiraceae	Lachnospiraceae FCS020 group	0	0	0	0	0	0	34	57	61	50	52	55	75	82	0	0	0	0	45	59	28	34	0	18	0	10	0	0	22	42	29	43	32	26	0	8	16	15	29	50	33	23	15
D_0__Bacteria;D_1__Firmicutes;D_2__Clostridia;D_3__Clostridiales;D_4__Lachnospiraceae;D_5__Lachnospiraceae ND3007 group	Bacteria	Firmicutes	Clostridia	Clostridiales	Lachnospiraceae	Lachnospiraceae ND3007 group	0	17	0	0	0	0	62	101	58	60	80	47	69	58	93	74	114	111	100	82	92	99	98	98	93	97	28	43	32	38	21	18	22	17	29	20	44	39	69	76	39	48	34
D_0__Bacteria;D_1__Firmicutes;D_2__Clostridia;D_3__Clostridiales;D_4__Lachnospiraceae;D_5__Lachnospiraceae NK4A136 group	Bacteria	Firmicutes	Clostridia	Clostridiales	Lachnospiraceae	Lachnospiraceae NK4A136 group	0	0	14	0	0	0	0	0	0	0	0	0	0	0	0	26	20	26	31	18	0	0	0	0	0	16	0	0	0	0	0	0	0	0	67	56	70	64	0	0	0	12	0
D_0__Bacteria;D_1__Firmicutes;D_2__Clostridia;D_3__Clostridiales;D_4__Lachnospiraceae;D_5__Lachnospiraceae UCG-004	Bacteria	Firmicutes	Clostridia	Clostridiales	Lachnospiraceae	Lachnospiraceae UCG-004	161	146	0	0	56	58	61	77	73	72	95	158	0	123	26	0	21	19	0	0	0	0	45	51	37	39	515	595	344	434	515	548	622	546	89	113	119	120	205	225	177	225	797
D_0__Bacteria;D_1__Firmicutes;D_2__Clostridia;D_3__Clostridiales;D_4__Lachnospiraceae;D_5__Lachnospiraceae UCG-008	Bacteria	Firmicutes	Clostridia	Clostridiales	Lachnospiraceae	Lachnospiraceae UCG-008	0	0	0	0	0	0	0	0	7	0	0	0	0	0	0	0	0	0	0	0	0	0	21	20	0	17	0	0	0	0	0	7	0	0	0	0	0	0	0	0	0	0	9
D_0__Bacteria;D_1__Firmicutes;D_2__Clostridia;D_3__Clostridiales;D_4__Lachnospiraceae;D_5__Lachnospiraceae UCG-009	Bacteria	Firmicutes	Clostridia	Clostridiales	Lachnospiraceae	Lachnospiraceae UCG-009	0	0	0	0	0	0	0	0	0	0	0	0	0	0	23	13	0	13	0	0	0	0	0	0	0	0	0	0	0	0	0	0	0	0	31	30	23	15	0	0	0	0	0
D_0__Bacteria;D_1__Firmicutes;D_2__Clostridia;D_3__Clostridiales;D_4__Lachnospiraceae;D_5__Lachnospiraceae UCG-010	Bacteria	Firmicutes	Clostridia	Clostridiales	Lachnospiraceae	Lachnospiraceae UCG-010	0	0	0	0	0	0	37	56	35	36	41	41	0	31	0	0	0	0	21	16	21	0	78	64	60	66	19	16	14	0	0	0	0	0	0	0	0	0	39	0	17	24	27
D_0__Bacteria;D_1__Firmicutes;D_2__Clostridia;D_3__Clostridiales;D_4__Lachnospiraceae;__	Bacteria	Firmicutes	Clostridia	Clostridiales	Lachnospiraceae	Lachnospiraceae_unknown	58	56	0	0	24	0	374	396	407	333	424	330	455	434	161	105	172	98	226	246	236	275	547	526	437	555	171	236	214	249	283	269	317	275	607	639	569	582	225	249	65	148	573
D_0__Bacteria;D_1__Firmicutes;D_2__Bacilli;D_3__Lactobacillales;D_4__Lactobacillaceae;D_5__Lactobacillus	Bacteria	Firmicutes	Bacilli	Lactobacillales	Lactobacillaceae	Lactobacillus	0	0	0	0	0	0	18	33	21	0	12	0	14	0	0	0	0	0	0	43	31	0	0	0	0	0	0	20	0	27	9	0	0	9	0	0	0	0	49	0	46	58	0
D_0__Bacteria;D_1__Firmicutes;D_2__Bacilli;D_3__Lactobacillales;D_4__Streptococcaceae;D_5__Lactococcus	Bacteria	Firmicutes	Bacilli	Lactobacillales	Streptococcaceae	Lactococcus	0	0	0	0	0	0	0	0	0	0	0	0	0	0	70	41	51	57	0	0	0	0	0	0	0	0	0	0	0	0	0	0	0	0	38	46	16	34	0	0	0	0	0
D_0__Bacteria;D_1__Firmicutes;D_2__Clostridia;D_3__Clostridiales;D_4__Lachnospiraceae;D_5__Marvinbryantia	Bacteria	Firmicutes	Clostridia	Clostridiales	Lachnospiraceae	Marvinbryantia	0	0	0	0	0	0	37	0	45	0	0	0	0	0	0	0	0	0	31	41	36	28	0	0	41	0	0	0	28	50	0	0	0	0	0	0	0	0	74	75	55	52	26
D_0__Bacteria;D_1__Firmicutes;D_2__Negativicutes;D_3__Selenomonadales;D_4__Veillonellaceae;D_5__Megamonas	Bacteria	Firmicutes	Negativicutes	Selenomonadales	Veillonellaceae	Megamonas	23	191	0	0	34	18	418	497	383	393	0	0	0	0	0	0	0	0	758	955	716	732	0	0	0	0	195	189	191	278	0	0	0	0	0	0	0	0	466	655	474	614	0
D_0__Bacteria;D_1__Firmicutes;D_2__Negativicutes;D_3__Selenomonadales;D_4__Veillonellaceae;D_5__Megasphaera	Bacteria	Firmicutes	Negativicutes	Selenomonadales	Veillonellaceae	Megasphaera	463	407	0	0	499	281	342	400	321	333	0	0	0	0	0	0	0	0	504	665	548	612	0	0	0	0	108	110	147	131	0	0	0	0	0	0	0	0	525	619	358	408	0
D_0__Bacteria;D_1__Firmicutes;D_2__Clostridia;D_3__Clostridiales;D_4__Lachnospiraceae;D_5__Moryella	Bacteria	Firmicutes	Clostridia	Clostridiales	Lachnospiraceae	Moryella	0	0	0	0	0	0	0	0	0	0	0	0	0	0	0	0	0	0	0	7	0	12	0	20	14	0	0	0	0	0	0	0	0	0	0	0	0	0	0	0	0	13	0
D_0__Bacteria;D_1__Firmicutes;D_2__Clostridia;D_3__Clostridiales;D_4__Ruminococcaceae;D_5__Negativibacillus	Bacteria	Firmicutes	Clostridia	Clostridiales	Ruminococcaceae	Negativibacillus	0	0	0	0	0	0	0	29	0	23	0	0	0	0	0	0	0	0	42	29	37	32	23	21	14	17	28	30	35	30	0	0	0	0	0	0	0	0	49	62	68	58	20
D_0__Bacteria;D_1__Bacteroidetes;D_2__Bacteroidia;D_3__Bacteroidales;D_4__Marinifilaceae;D_5__Odoribacter	Bacteria	Bacteroidetes	Bacteroidia	Bacteroidales	Marinifilaceae	Odoribacter	0	48	0	0	11	5	23	38	32	19	9	5	10	7	2	0	9	7	18	20	21	16	83	94	74	80	53	32	73	51	24	29	35	28	18	34	25	12	25	41	43	35	76
D_0__Bacteria;D_1__Actinobacteria;D_2__Coriobacteriia;D_3__Coriobacteriales;D_4__Atopobiaceae;D_5__Olsenella	Bacteria	Actinobacteria	Coriobacteriia	Coriobacteriales	Atopobiaceae	Olsenella	0	0	0	0	0	0	0	0	0	0	0	0	0	0	0	0	0	0	8	0	0	10	0	0	0	0	9	0	0	0	0	0	0	0	0	0	0	0	19	0	0	13	0
D_0__Bacteria;D_1__Firmicutes;D_2__Clostridia;D_3__Clostridiales;D_4__Ruminococcaceae;D_5__Oscillibacter	Bacteria	Firmicutes	Clostridia	Clostridiales	Ruminococcaceae	Oscillibacter	0	0	0	0	0	0	56	60	59	36	0	0	11	13	27	26	22	31	60	53	59	62	61	47	82	66	0	26	11	36	0	0	0	0	0	0	14	0	69	55	39	50	36
D_0__Bacteria;D_1__Firmicutes;D_2__Clostridia;D_3__Clostridiales;D_4__Ruminococcaceae;D_5__Oscillospira	Bacteria	Firmicutes	Clostridia	Clostridiales	Ruminococcaceae	Oscillospira	0	0	0	0	0	0	0	0	0	0	0	0	0	0	0	0	12	0	0	11	0	0	22	0	12	13	0	0	0	0	0	0	0	0	0	0	0	0	0	0	0	21	15
D_0__Bacteria;D_1__Bacteroidetes;D_2__Bacteroidia;D_3__Bacteroidales;D_4__Tannerellaceae;D_5__Parabacteroides	Bacteria	Bacteroidetes	Bacteroidia	Bacteroidales	Tannerellaceae	Parabacteroides	193	122	674	0	190	67	302	364	346	211	21	19	34	34	424	412	491	398	236	203	166	133	963	1179	857	1063	435	335	526	565	117	68	65	147	619	636	622	591	574	637	474	618	1641
D_0__Bacteria;D_1__Firmicutes;D_2__Clostridia;D_3__Clostridiales;D_4__Peptostreptococcaceae;D_5__Paraclostridium	Bacteria	Firmicutes	Clostridia	Clostridiales	Peptostreptococcaceae	Paraclostridium	0	0	0	0	12	14	0	0	0	0	0	0	0	0	0	0	0	0	0	0	0	0	0	0	0	0	0	0	0	0	0	0	0	0	0	0	0	0	0	0	0	0	0
D_0__Bacteria;D_1__Proteobacteria;D_2__Gammaproteobacteria;D_3__Betaproteobacteriales;D_4__Burkholderiaceae;D_5__Parasutterella	Bacteria	Proteobacteria	Gammaproteobacteria	Betaproteobacteriales	Burkholderiaceae	Parasutterella	128	0	0	0	79	50	49	70	60	45	12	8	7	0	188	179	232	216	0	13	9	12	209	249	225	249	176	220	163	217	57	54	62	77	883	841	815	813	65	58	50	60	670
D_0__Bacteria;D_1__Proteobacteria;D_2__Gammaproteobacteria;D_3__Pasteurellales;D_4__Pasteurellaceae;__	Bacteria	Proteobacteria	Gammaproteobacteria	Pasteurellales	Pasteurellaceae	Pasteurellaceae_unknown	0	0	0	0	0	0	0	0	0	0	3	0	0	0	0	0	0	0	0	0	0	0	0	0	0	0	0	0	0	0	0	0	0	0	0	0	0	0	0	0	0	0	0
D_0__Bacteria;D_1__Firmicutes;D_2__Clostridia;D_3__Clostridiales;D_4__Family XI;D_5__Peptoniphilus	Bacteria	Firmicutes	Clostridia	Clostridiales	Family XI	Peptoniphilus	0	0	0	0	0	0	0	0	0	0	3	0	0	0	0	0	0	0	0	0	0	0	0	0	0	0	0	0	4	0	0	0	0	0	0	0	0	0	0	0	3	0	10
D_0__Bacteria;D_1__Firmicutes;D_2__Negativicutes;D_3__Selenomonadales;D_4__Acidaminococcaceae;D_5__Phascolarctobacterium	Bacteria	Firmicutes	Negativicutes	Selenomonadales	Acidaminococcaceae	Phascolarctobacterium	266	403	443	0	341	95	10	12	13	0	23	0	8	10	1169	695	865	875	0	0	0	0	0	0	0	0	179	236	213	258	142	132	155	187	1249	1324	1588	1447	320	394	266	337	0
D_0__Bacteria;D_1__Firmicutes;D_2__Clostridia;D_3__Clostridiales;D_4__Ruminococcaceae;D_5__Phocea	Bacteria	Firmicutes	Clostridia	Clostridiales	Ruminococcaceae	Phocea	0	0	0	0	0	0	0	0	0	0	0	0	0	0	0	0	0	0	0	0	0	0	0	0	0	0	0	9	12	19	0	0	0	0	0	0	0	5	22	23	13	24	25
D_0__Bacteria;D_1__Bacteroidetes;D_2__Bacteroidia;D_3__Bacteroidales;D_4__Prevotellaceae;D_5__Prevotella 6	Bacteria	Bacteroidetes	Bacteroidia	Bacteroidales	Prevotellaceae	Prevotella 6	0	0	0	0	0	0	0	0	0	0	0	0	0	0	0	0	0	0	0	0	0	0	8	6	0	0	0	0	0	0	0	0	0	0	0	0	0	0	0	0	0	0	0
D_0__Bacteria;D_1__Bacteroidetes;D_2__Bacteroidia;D_3__Bacteroidales;D_4__Prevotellaceae;D_5__Prevotella 7	Bacteria	Bacteroidetes	Bacteroidia	Bacteroidales	Prevotellaceae	Prevotella 7	11	0	1162	0	12	23	0	0	0	0	0	0	0	0	0	0	0	0	0	0	0	0	0	0	0	0	0	0	0	0	0	0	0	0	0	0	0	0	0	0	0	0	0
D_0__Bacteria;D_1__Bacteroidetes;D_2__Bacteroidia;D_3__Bacteroidales;D_4__Prevotellaceae;D_5__Prevotella 9	Bacteria	Bacteroidetes	Bacteroidia	Bacteroidales	Prevotellaceae	Prevotella 9	2590	2793	26	0	2752	1921	3645	4140	3892	3994	0	0	0	0	38	29	28	45	6305	7096	6385	6463	0	0	0	0	202	217	234	226	0	0	0	0	30	37	41	31	736	795	514	594	6
D_0__Bacteria;D_1__Firmicutes;D_2__Clostridia;D_3__Clostridiales;D_4__Ruminococcaceae;D_5__Pseudoflavonifractor	Bacteria	Firmicutes	Clostridia	Clostridiales	Ruminococcaceae	Pseudoflavonifractor	0	0	0	0	0	0	0	0	0	0	0	0	0	0	0	0	0	0	0	0	0	0	0	0	0	0	0	0	0	0	0	0	0	0	0	0	0	0	34	37	0	29	0
D_0__Bacteria;D_1__Proteobacteria;D_2__Gammaproteobacteria;D_3__Pseudomonadales;D_4__Pseudomonadaceae;D_5__Pseudomonas	Bacteria	Proteobacteria	Gammaproteobacteria	Pseudomonadales	Pseudomonadaceae	Pseudomonas	0	0	0	0	0	0	0	0	0	0	0	0	0	0	0	0	0	0	0	0	0	0	0	0	0	0	0	0	0	0	0	0	0	0	0	0	0	0	0	0	0	0	0
D_0__Bacteria;D_1__Firmicutes;D_2__Clostridia;D_3__Clostridiales;D_4__Peptostreptococcaceae;D_5__Romboutsia	Bacteria	Firmicutes	Clostridia	Clostridiales	Peptostreptococcaceae	Romboutsia	0	0	0	0	0	0	48	32	35	34	110	85	89	123	242	214	206	206	15	0	0	0	0	0	23	11	27	32	19	30	108	61	79	78	185	183	190	169	0	0	0	10	0
D_0__Bacteria;D_1__Firmicutes;D_2__Clostridia;D_3__Clostridiales;D_4__Lachnospiraceae;D_5__Roseburia	Bacteria	Firmicutes	Clostridia	Clostridiales	Lachnospiraceae	Roseburia	206	39	97	0	234	149	505	666	484	393	1103	898	1076	1079	746	557	661	626	0	0	0	0	572	654	541	609	952	880	889	1192	1502	1604	1635	1546	436	466	499	553	0	0	0	0	513
D_0__Bacteria;D_1__Firmicutes;D_2__Clostridia;D_3__Clostridiales;D_4__Ruminococcaceae;D_5__Ruminiclostridium	Bacteria	Firmicutes	Clostridia	Clostridiales	Ruminococcaceae	Ruminiclostridium	0	0	0	0	0	0	0	0	0	0	0	0	0	0	0	0	0	0	11	0	0	0	0	0	0	0	0	0	0	0	0	0	0	0	0	0	0	0	0	18	13	18	0
D_0__Bacteria;D_1__Firmicutes;D_2__Clostridia;D_3__Clostridiales;D_4__Ruminococcaceae;D_5__Ruminiclostridium 5	Bacteria	Firmicutes	Clostridia	Clostridiales	Ruminococcaceae	Ruminiclostridium 5	0	0	0	0	0	0	131	114	103	109	0	0	0	0	88	63	66	52	181	163	171	201	143	201	116	145	35	29	36	68	0	0	0	11	131	145	137	142	69	81	78	104	112
D_0__Bacteria;D_1__Firmicutes;D_2__Clostridia;D_3__Clostridiales;D_4__Ruminococcaceae;D_5__Ruminiclostridium 6	Bacteria	Firmicutes	Clostridia	Clostridiales	Ruminococcaceae	Ruminiclostridium 6	7	0	0	0	0	0	0	17	12	0	0	0	0	0	0	0	0	0	23	25	15	19	0	0	0	0	13	0	0	11	0	0	0	0	0	0	0	0	33	30	20	40	0
D_0__Bacteria;D_1__Firmicutes;D_2__Clostridia;D_3__Clostridiales;D_4__Ruminococcaceae;D_5__Ruminiclostridium 9	Bacteria	Firmicutes	Clostridia	Clostridiales	Ruminococcaceae	Ruminiclostridium 9	0	5	0	0	0	0	58	40	78	23	98	60	62	81	26	22	30	22	38	50	43	37	67	59	35	64	149	170	108	145	193	139	183	183	89	158	108	114	200	183	211	158	165
D_0__Bacteria;D_1__Firmicutes;D_2__Clostridia;D_3__Clostridiales;D_4__Ruminococcaceae;D_5__Ruminococcaceae NK4A214 group	Bacteria	Firmicutes	Clostridia	Clostridiales	Ruminococcaceae	Ruminococcaceae NK4A214 group	0	32	0	0	8	11	15	40	0	39	19	16	0	16	0	0	0	0	22	25	21	33	58	76	66	60	41	45	14	36	9	19	14	8	0	0	0	0	68	90	55	69	42
D_0__Bacteria;D_1__Firmicutes;D_2__Clostridia;D_3__Clostridiales;D_4__Ruminococcaceae;D_5__Ruminococcaceae UCG-002	Bacteria	Firmicutes	Clostridia	Clostridiales	Ruminococcaceae	Ruminococcaceae UCG-002	0	14	0	0	12	0	124	174	179	169	52	48	36	55	0	0	0	0	229	219	238	255	192	198	164	191	226	203	122	267	136	148	138	139	0	0	0	0	274	369	271	324	292
D_0__Bacteria;D_1__Firmicutes;D_2__Clostridia;D_3__Clostridiales;D_4__Ruminococcaceae;D_5__Ruminococcaceae UCG-003	Bacteria	Firmicutes	Clostridia	Clostridiales	Ruminococcaceae	Ruminococcaceae UCG-003	10	33	0	0	0	0	36	45	54	58	18	20	24	29	0	0	0	0	35	23	18	35	133	121	109	136	45	50	25	57	19	0	17	21	0	0	0	0	141	147	136	141	47
D_0__Bacteria;D_1__Firmicutes;D_2__Clostridia;D_3__Clostridiales;D_4__Ruminococcaceae;D_5__Ruminococcaceae UCG-004	Bacteria	Firmicutes	Clostridia	Clostridiales	Ruminococcaceae	Ruminococcaceae UCG-004	26	0	0	0	0	0	66	71	74	60	38	20	27	43	31	25	27	18	56	53	49	61	60	57	61	90	18	9	21	17	0	0	0	0	0	0	0	0	53	48	40	53	16
D_0__Bacteria;D_1__Firmicutes;D_2__Clostridia;D_3__Clostridiales;D_4__Ruminococcaceae;D_5__Ruminococcaceae UCG-005	Bacteria	Firmicutes	Clostridia	Clostridiales	Ruminococcaceae	Ruminococcaceae UCG-005	0	0	0	0	0	0	11	41	19	35	0	0	0	0	0	0	0	0	64	54	45	60	60	44	18	51	13	13	12	0	0	0	0	0	0	0	0	0	19	21	0	28	0
D_0__Bacteria;D_1__Firmicutes;D_2__Clostridia;D_3__Clostridiales;D_4__Ruminococcaceae;D_5__Ruminococcaceae UCG-009	Bacteria	Firmicutes	Clostridia	Clostridiales	Ruminococcaceae	Ruminococcaceae UCG-009	0	0	0	0	0	0	0	0	12	0	0	0	0	0	0	0	0	0	10	0	0	0	0	0	0	0	0	0	0	0	0	0	0	0	0	0	0	0	0	0	0	0	0
D_0__Bacteria;D_1__Firmicutes;D_2__Clostridia;D_3__Clostridiales;D_4__Ruminococcaceae;D_5__Ruminococcaceae UCG-013	Bacteria	Firmicutes	Clostridia	Clostridiales	Ruminococcaceae	Ruminococcaceae UCG-013	0	0	0	0	0	0	73	68	83	72	111	64	106	92	112	106	113	81	25	31	12	25	202	167	201	204	35	42	36	65	70	62	59	72	188	165	156	193	6	12	0	20	137
D_0__Bacteria;D_1__Firmicutes;D_2__Clostridia;D_3__Clostridiales;D_4__Ruminococcaceae;D_5__Ruminococcaceae UCG-014	Bacteria	Firmicutes	Clostridia	Clostridiales	Ruminococcaceae	Ruminococcaceae UCG-014	6	0	0	0	0	0	0	5	0	0	0	0	0	0	54	53	68	59	0	0	0	0	23	23	22	0	0	0	0	0	0	0	0	0	27	31	26	28	0	0	0	0	23
D_0__Bacteria;D_1__Firmicutes;D_2__Clostridia;D_3__Clostridiales;D_4__Ruminococcaceae;D_5__Ruminococcus 1	Bacteria	Firmicutes	Clostridia	Clostridiales	Ruminococcaceae	Ruminococcus 1	34	0	0	0	0	5	103	123	140	82	43	36	41	46	0	0	0	0	107	148	97	102	123	137	138	144	0	14	16	25	4	0	0	0	0	0	0	0	12	18	7	6	48
D_0__Bacteria;D_1__Firmicutes;D_2__Clostridia;D_3__Clostridiales;D_4__Ruminococcaceae;D_5__Ruminococcus 2	Bacteria	Firmicutes	Clostridia	Clostridiales	Ruminococcaceae	Ruminococcus 2	0	0	0	0	48	4	204	218	216	223	472	413	489	459	340	290	275	302	0	0	0	0	0	0	0	0	323	326	293	416	336	368	378	336	392	364	430	314	0	0	0	0	0
D_0__Bacteria;D_1__Actinobacteria;D_2__Coriobacteriia;D_3__Coriobacteriales;D_4__Eggerthellaceae;D_5__Senegalimassilia	Bacteria	Actinobacteria	Coriobacteriia	Coriobacteriales	Eggerthellaceae	Senegalimassilia	0	0	0	0	0	0	19	11	8	11	0	0	0	0	0	0	0	0	25	22	23	33	0	0	0	0	23	11	11	0	0	0	0	0	0	0	0	0	37	52	27	33	0
D_0__Bacteria;D_1__Firmicutes;D_2__Clostridia;D_3__Clostridiales;D_4__Lachnospiraceae;D_5__Shuttleworthia	Bacteria	Firmicutes	Clostridia	Clostridiales	Lachnospiraceae	Shuttleworthia	0	0	0	0	0	0	0	0	0	0	0	0	0	0	0	0	0	0	19	13	0	0	0	0	0	0	0	0	0	0	0	0	0	0	0	0	0	0	0	0	0	0	0
D_0__Bacteria;D_1__Firmicutes;D_2__Bacilli;D_3__Lactobacillales;D_4__Streptococcaceae;D_5__Streptococcus	Bacteria	Firmicutes	Bacilli	Lactobacillales	Streptococcaceae	Streptococcus	114	207	15	0	232	85	945	1108	1098	1099	1281	884	1181	1119	111	63	117	96	1042	1272	1016	1095	60	59	37	59	847	914	715	1027	882	979	1002	879	78	71	87	64	1226	1528	1118	1318	51
D_0__Bacteria;D_1__Firmicutes;D_2__Clostridia;D_3__Clostridiales;D_4__Ruminococcaceae;D_5__Subdoligranulum	Bacteria	Firmicutes	Clostridia	Clostridiales	Ruminococcaceae	Subdoligranulum	9	154	0	0	72	24	271	363	352	348	338	330	330	307	146	162	177	168	303	282	310	396	301	382	318	392	315	301	226	264	174	193	148	160	146	135	147	106	386	430	295	464	355
D_0__Bacteria;D_1__Proteobacteria;D_2__Gammaproteobacteria;D_3__Aeromonadales;D_4__Succinivibrionaceae;D_5__Succinivibrio	Bacteria	Proteobacteria	Gammaproteobacteria	Aeromonadales	Succinivibrionaceae	Succinivibrio	0	0	0	0	0	0	13	21	32	0	0	0	0	0	0	0	0	0	35	21	20	22	0	0	0	0	0	0	0	0	0	0	0	0	0	0	0	0	16	27	12	13	0
D_0__Bacteria;D_1__Proteobacteria;D_2__Gammaproteobacteria;D_3__Betaproteobacteriales;D_4__Burkholderiaceae;D_5__Sutterella	Bacteria	Proteobacteria	Gammaproteobacteria	Betaproteobacteriales	Burkholderiaceae	Sutterella	183	70	0	0	108	73	87	127	83	60	174	207	185	183	0	0	0	0	69	50	67	71	0	0	0	0	602	618	560	595	767	688	781	731	0	0	0	0	341	370	268	392	0
D_0__Bacteria;D_1__Firmicutes;D_2__Erysipelotrichia;D_3__Erysipelotrichales;D_4__Erysipelotrichaceae;D_5__Turicibacter	Bacteria	Firmicutes	Erysipelotrichia	Erysipelotrichales	Erysipelotrichaceae	Turicibacter	0	45	0	0	0	0	9	17	0	18	0	0	0	0	6	0	0	0	17	0	18	13	0	0	0	0	0	0	0	18	0	0	0	4	0	0	0	5	16	25	15	0	0
D_0__Bacteria;D_1__Firmicutes;D_2__Clostridia;D_3__Clostridiales;D_4__Lachnospiraceae;D_5__Tyzzerella	Bacteria	Firmicutes	Clostridia	Clostridiales	Lachnospiraceae	Tyzzerella	0	0	0	0	0	0	0	0	0	0	0	0	0	0	0	0	11	0	0	0	0	0	0	0	0	0	0	0	0	0	0	0	0	0	0	0	0	0	27	30	0	0	0
D_0__Bacteria;D_1__Firmicutes;D_2__Clostridia;D_3__Clostridiales;D_4__Lachnospiraceae;D_5__Tyzzerella 3	Bacteria	Firmicutes	Clostridia	Clostridiales	Lachnospiraceae	Tyzzerella 3	0	0	0	0	0	7	40	27	35	28	99	83	86	60	90	61	68	65	0	0	0	0	0	0	0	0	18	21	27	42	51	78	86	55	25	33	25	33	0	0	0	0	0
D_0__Bacteria;D_1__Firmicutes;D_2__Clostridia;D_3__Clostridiales;D_4__Ruminococcaceae;D_5__UBA1819	Bacteria	Firmicutes	Clostridia	Clostridiales	Ruminococcaceae	UBA1819	0	0	0	0	0	0	0	0	0	10	0	0	0	0	0	0	0	0	0	14	0	0	0	0	0	0	8	0	0	0	6	0	0	0	6	0	0	0	13	20	12	0	23
D_0__Bacteria;D_1__Actinobacteria;D_2__Coriobacteriia;D_3__Coriobacteriales;D_4__Coriobacteriales Incertae Sedis;D_5__uncultured	Bacteria	Actinobacteria	Coriobacteriia	Coriobacteriales	Coriobacteriales Incertae Sedis	Coriobacteriales Incertae Sedis	0	10	0	0	0	0	5	0	0	0	0	0	0	0	0	6	3	0	0	0	4	0	11	0	25	23	6	0	0	5	0	0	0	0	0	0	0	0	0	5	0	0	9
D_0__Bacteria;D_1__Actinobacteria;D_2__Coriobacteriia;D_3__Coriobacteriales;D_4__Eggerthellaceae;D_5__uncultured	Bacteria	Actinobacteria	Coriobacteriia	Coriobacteriales	Eggerthellaceae	Eggerthellaceae_uc	0	0	0	0	8	0	22	26	26	24	0	0	0	0	0	0	0	0	35	44	34	43	0	0	0	0	16	15	12	12	0	0	0	0	0	0	0	0	45	41	52	55	0
D_0__Bacteria;D_1__Bacteroidetes;D_2__Bacteroidia;D_3__Bacteroidales;D_4__Barnesiellaceae;D_5__uncultured	Bacteria	Bacteroidetes	Bacteroidia	Bacteroidales	Barnesiellaceae	Barnesiellaceae_uc	0	0	0	0	0	0	0	0	6	6	0	0	0	0	0	0	0	0	14	7	12	0	0	0	0	0	0	9	13	0	0	0	0	0	0	0	0	0	0	13	0	13	0
D_0__Bacteria;D_1__Firmicutes;D_2__Clostridia;D_3__Clostridiales;D_4__Christensenellaceae;D_5__uncultured	Bacteria	Firmicutes	Clostridia	Clostridiales	Christensenellaceae	Christensenellaceae_uc	0	0	0	0	0	0	0	0	0	0	0	0	0	0	0	0	0	0	0	0	0	7	0	0	0	0	0	0	4	0	0	0	0	0	0	0	0	0	0	7	0	0	0
D_0__Bacteria;D_1__Firmicutes;D_2__Clostridia;D_3__Clostridiales;D_4__Lachnospiraceae;D_5__uncultured	Bacteria	Firmicutes	Clostridia	Clostridiales	Lachnospiraceae	Lachnospiraceae_uc	0	0	0	0	0	0	34	84	52	24	26	31	31	63	166	127	125	81	18	22	39	43	42	132	60	141	0	28	0	56	76	51	61	67	117	89	70	88	16	0	0	18	51
D_0__Bacteria;D_1__Firmicutes;D_2__Clostridia;D_3__Clostridiales;D_4__Peptostreptococcaceae;D_5__uncultured	Bacteria	Firmicutes	Clostridia	Clostridiales	Peptostreptococcaceae	Peptostreptococcaceae_uc	0	0	0	0	0	0	0	0	0	0	0	0	0	0	0	0	0	0	0	0	0	0	0	7	0	0	0	0	0	0	0	0	0	0	0	26	0	42	0	0	0	0	0
D_0__Bacteria;D_1__Firmicutes;D_2__Clostridia;D_3__Clostridiales;D_4__Ruminococcaceae;D_5__uncultured	Bacteria	Firmicutes	Clostridia	Clostridiales	Ruminococcaceae	Ruminococcaceae_uc	0	0	0	0	7	0	0	38	22	51	0	0	0	0	10	20	15	17	12	50	19	28	59	67	32	85	93	76	87	109	0	0	0	0	47	35	35	38	158	216	173	212	45
D_0__Bacteria;D_1__Firmicutes;D_2__Erysipelotrichia;D_3__Erysipelotrichales;D_4__Erysipelotrichaceae;D_5__uncultured	Bacteria	Firmicutes	Erysipelotrichia	Erysipelotrichales	Erysipelotrichaceae	Erysipelotrichaceae_uc	0	0	0	0	0	0	0	0	0	0	0	0	0	0	4	0	0	10	0	0	0	0	21	24	17	21	0	0	0	0	0	0	0	0	0	0	0	0	0	0	0	0	0
D_0__Bacteria;D_1__Firmicutes;D_2__Negativicutes;D_3__Selenomonadales;D_4__Veillonellaceae;D_5__uncultured	Bacteria	Firmicutes	Negativicutes	Selenomonadales	Veillonellaceae	Veillonellaceae_uc	0	0	0	0	45	16	0	0	0	0	0	0	0	0	0	0	0	0	0	0	0	0	0	0	0	0	0	0	0	0	0	0	0	0	0	0	0	0	0	0	0	0	0
D_0__Bacteria;D_1__Actinobacteria;D_2__Coriobacteriia;D_3__Coriobacteriales;D_4__uncultured;D_5__uncultured bacterium	Bacteria	Actinobacteria	Coriobacteriia	Coriobacteriales	uncultured	Coriobacteriales_uc	0	0	0	0	0	0	0	0	0	0	0	0	0	0	0	0	0	0	5	5	0	0	0	0	0	0	0	0	0	4	0	0	0	0	0	0	0	0	0	10	0	0	0
D_0__Bacteria;D_1__Proteobacteria;D_2__Alphaproteobacteria;D_3__Rhodospirillales;D_4__uncultured;D_5__uncultured organism	Bacteria	Proteobacteria	Alphaproteobacteria	Rhodospirillales	uncultured	Rhodospirillales_uc	0	0	0	0	0	0	8	6	19	11	0	0	0	0	0	0	0	0	0	0	0	0	103	134	76	151	9	7	8	14	0	0	0	0	0	0	0	0	0	0	0	0	50
D_0__Bacteria;D_1__Actinobacteria;D_2__Actinobacteria;D_3__Actinomycetales;D_4__Actinomycetaceae;D_5__Varibaculum	Bacteria	Actinobacteria	Actinobacteria	Actinomycetales	Actinomycetaceae	Varibaculum	0	0	0	0	0	0	0	0	0	0	0	0	0	0	0	0	0	0	0	0	0	0	0	0	0	0	0	0	0	0	0	0	0	0	0	0	0	0	0	0	0	0	0
D_0__Bacteria;D_1__Firmicutes;D_2__Negativicutes;D_3__Selenomonadales;D_4__Veillonellaceae;D_5__Veillonella	Bacteria	Firmicutes	Negativicutes	Selenomonadales	Veillonellaceae	Veillonella	21	0	66	0	0	0	0	0	0	0	11	0	0	0	0	0	0	0	0	0	0	0	0	0	0	0	0	0	0	0	0	0	0	0	0	0	0	0	0	0	0	0	8
D_0__Bacteria;D_1__Lentisphaerae;D_2__Lentisphaeria;D_3__Victivallales;D_4__Victivallaceae;D_5__Victivallis	Bacteria	Lentisphaerae	Lentisphaeria	Victivallales	Victivallaceae	Victivallis	0	0	0	0	7	0	0	0	0	0	0	0	0	0	0	0	0	0	0	0	0	0	0	0	0	0	0	0	0	0	0	0	0	0	0	0	0	0	0	0	0	0	0
[truncated: 325 more columns]
