# Supplementary material for: The Unique Seed Protein Composition of Quality Protein Popcorn Promotes Growth of Beneficial Bacteria From the Human Gut Microbiome
Source: Front Microbiol. 2022 Jul 14;13:921456. doi: 10.3389/fmicb.2022.921456 (PMC9330393; doi:10.3389/fmicb.2022.921456)
Supplement: Supplementary Table 3 — MetaCyc pathway enrichment raw data file from PICRUSt. [file Table_3.XLSX]

## Sheet: SupplementalDataset5_pathway_ab
pathway	description	DNANC-2	DNANC-3	EMPTY-10	EMPTY-2	EMPTY-3	EMPTY-4	FBB0-Pool-1	FBB0-Pool-2	FBB0-Pool-3	FBB0-Pool-4	FBB0-S767-1	FBB0-S767-2	FBB0-S767-3	FBB0-S767-4	FBB0-S775-1	FBB0-S775-2	FBB0-S775-3	FBB0-S775-4	FBB0-S776-1	FBB0-S776-2	FBB0-S776-3	FBB0-S776-4	FBB0-S778-1	FBB0-S778-2	FBB0-S778-3	FBB0-S778-4	FBB16-Pool-1	FBB16-Pool-2	FBB16-Pool-3	FBB16-Pool-4	FBB16-S767-1	FBB16-S767-2	FBB16-S767-3	FBB16-S767-4	FBB16-S775-1	FBB16-S775-2	FBB16-S775-3	FBB16-S775-4	FBB16-S776-1	FBB16-S776-2	FBB16-S776-3	FBB16-S776-4	FBB16-S778-1	FBB16-S778-2	FBB16-S778-3	FBB16-S778-4	H20-Pool-D1-1	H20-Pool-D1-2
1CMET2-PWY	N10-formyl-tetrahydrofolate biosynthesis	5251.63	6222.43	8460.69	36.1943	5248.04	3129.82	16543	19068.7	18274.1	16343.1	18996.7	16056.3	18156.2	18400.1	16851.4	13573.3	14650.8	14212.7	14516.5	15230.9	13549.5	14464.2	15649.1	17181.7	15162	17306.5	17896.6	19204.5	16596.4	21644.3	19505.3	19447.6	21023.3	20042.1	15965	15865.8	16135.8	15069.6	18968.1	21532.8	15463.3	18690	18046.5	17181.6	17936.4	17564.8	11920.4	11442.3
3-HYDROXYPHENYLACETATE-DEGRADATION-PWY	4-hydroxyphenylacetate degradation	0	0	105.447	0	0	0	0	0	1.735	0	1.7347	2.3127	0	0	0	0	0	0	0	0	0	0	0	0	0	0	11.9448	16.5783	8.118	13.1304	20.2236	16.71	15.2087	15.4026	22.3343	29.3727	23.8576	28.4092	0	0	0	0	0	0	0	0	0	0
ALL-CHORISMATE-PWY	superpathway of chorismate metabolism	886.255	45.3231	662.076	36.7897	669.304	572.316	65.6136	0	34.8188	0	10.6527	27.1697	28.7408	0	53.4582	33.3379	26.2018	33.1272	0	0	0	0	171.25	163.251	215.095	239.133	686.88	752.269	628.35	740.352	108.962	109.394	127.867	118.455	851.123	835.242	838.891	841.725	433.183	478.038	323.92	353.764	2679.38	2878.87	2694.77	2846.48	180.206	162.631
ANAEROFRUCAT-PWY	homolactic fermentation	5258.55	4908.82	8647.81	44.3765	5414.74	3053.11	16068.7	18928.2	17676.5	15432.9	20881	18185.8	20718.9	20880.6	17106	13787.4	15143	14422	12365.5	12809.5	11218	11795.5	12505.6	14135.2	12196.2	14064	17875.8	18363.2	16672.3	21737.7	21370.5	21629.8	22069.2	21564.1	17297.7	17057.2	17103.7	16156.1	17623.9	20055.1	14297.6	17391.6	17071.9	16411.1	17449.9	16752.3	12537.4	11998.2
ANAGLYCOLYSIS-PWY	glycolysis III (from glucose)	6350.62	8079.61	10726.6	44.4206	6564.88	3784.75	22339.1	25785.6	24631.5	22045.5	27451.3	23140.4	26258.5	26513.1	22670.2	18200.2	19956.1	19084.4	18379.1	19250.3	17072.1	18280.7	21111	23277.4	20514.1	23438	24398.2	26077	22378.1	29036.5	28563.9	28273.5	30636.2	29317.6	21280.4	21102.5	21337.4	19996.5	24609.8	27925.4	20005.1	24282.7	23870.2	22713.1	23690.4	23319.7	15905.9	15243.2
ARG+POLYAMINE-SYN	superpathway of arginine and polyamine biosynthesis	2741.37	2660.55	2709.54	35.566	2543.67	1604.8	6469.76	7725.56	7175.32	6278.08	5539.73	4915.19	5388.88	5231.98	4721.48	3265.86	3927.63	3795.12	6588.96	6869.37	6242.46	6516.9	2619.09	2942.03	2657.4	3072.03	6823.53	7177.22	6565.04	8275.58	6541.53	6437.96	6744.25	6488.07	5906.24	5968.72	6300.01	6024	7884.73	9178.6	6600.16	8217.77	5376.5	5575.95	5609.15	5491.41	5668.84	5475.03
ARGDEG-PWY	superpathway of L-arginine, putrescine, and 4-aminobutanoate degradation	387.417	17.0416	264.533	36.0747	254.435	183.221	7.6862	0	2.0485	0	2.5835	3.4294	8.0277	0	17.1606	9.8201	7.6037	9.7958	0	0	0	0	49.8076	50.2909	53.9487	58.902	255.228	292.435	232.386	272.221	23.8689	22.7088	29.2378	27.2732	360.526	364.62	364.385	378.032	138.671	150.385	105.338	104.73	1304.45	1432.18	1295.61	1369.01	66.2092	57.326
ARGORNPROST-PWY	arginine, ornithine and proline interconversion	299.735	332.77	335.877	0	349.195	355.199	1229.56	1420.23	1428.94	1232.24	520.849	397.417	510.484	518.763	423.244	359.57	463.066	401.053	1589.31	1600.39	1447.29	1635.88	1205.67	1187.61	1197.95	1323.22	1372.91	1322.57	1060.84	1748.68	794.761	862.416	835.017	759.914	564.572	606.959	577.414	473.237	2414.38	2744.09	2026.49	2374.37	1714.45	1700.59	1795.21	1874.14	658.617	659.11
ARGSYN-PWY	L-arginine biosynthesis I (via L-ornithine)	4694.47	5455.38	7950.2	33.5867	4513.22	2611.09	15268.7	17540	16662.3	14930.7	18236.4	15431.8	17366.9	17698	15215.7	12091.9	13357.8	12912	12784.2	13502	11832.9	12719.3	15179.2	16558.1	14758.7	16661.9	17072.1	18450.4	15732	20881.6	18459.7	18317.1	20065.8	18918	15197.2	15241.9	15724.5	14655.2	17426.3	19864.4	14132.2	17253.9	17942.5	17178.7	18114.7	17613.8	10607.1	10089
ARGSYNBSUB-PWY	L-arginine biosynthesis II (acetyl cycle)	4669.78	5683.45	8307.9	34.1859	4525.04	2566.21	15391.4	17638.8	16771.6	15039	18315.5	15460.9	17395.7	17751.1	15644.1	12427.9	13683	13249.5	12901.5	13712.6	11944.8	12832.3	15540.8	16942	15061.3	17026.1	17090.4	18535.2	15749.8	20981	18278.8	18126.6	19938.7	18739.8	15966.9	16031.7	16597.4	15443.3	17576	20084.6	14279.3	17406.7	18419.1	17602.2	18560.5	18084.7	10526.4	9990.77
ARO-PWY	chorismate biosynthesis I	6133.47	7688.2	10188.2	39.9853	6134.69	3594.9	20479.8	23519.4	22587.6	20246.3	24433	20645.8	23400.8	23613.3	20602.8	16463.2	18024.4	17329.2	17389.1	18237.4	16192.1	17302.8	19218.4	21120.5	18705.3	21203.9	22164.5	23739	20329.4	26718.9	25311.3	25159.3	27311.6	26003.5	19692.3	19686.3	20215.4	18849.8	23100.4	26298.9	18913.1	22899.2	21975.7	20889.5	22011	21422.6	14421.2	13850.7
ASPASN-PWY	superpathway of L-aspartate and L-asparagine biosynthesis	6097.31	6070.34	8243.22	38.9035	5743.92	3396.1	14483.3	16763.5	16312.9	14384.4	15667.7	13401	15213.1	15311.9	16005.4	12917.7	13993.5	13435.1	13210.3	13760.5	12180.5	13067.8	13561.8	14972.3	13321.4	15140.1	15214.7	16493.1	14225.8	18125.5	16532.2	16487.6	17659.1	17005.9	18201	17713.7	17672.5	16908.3	17308.2	19597.3	13961.9	16905.6	17783.2	17663.3	19082.6	17944	11323.5	10778
AST-PWY	L-arginine degradation II (AST pathway)	269.67	7.67	235	30.67	170.33	170	5.7778	0	3.8971	0	2.24	3	3.67	0	7.67	4.33	3.33	4.33	0	0	0	0	44.6053	46.5676	45.5776	54.4213	146.105	169.231	131.132	153.866	22.76	22	24.33	23.24	216.33	221.57	218.67	230.67	65	71	49	48.33	874.977	973.1	874.763	928.79	32.4805	25.67
BIOTIN-BIOSYNTHESIS-PWY	biotin biosynthesis I	3374.21	2914.94	1740.87	38.5023	3562.78	2018.13	5017.16	6075.37	5826.21	4847.07	3953.76	3650.83	4065.69	4111.14	7601.72	6107.35	6376.83	6318.04	4724.39	4714.84	4385.24	4572.68	2613.66	2974.6	2537.19	3040.39	5963.06	6208.05	5896.21	6867.45	5310.86	5371.17	5333.41	5127.88	8437.59	8058.46	7943.5	7366.23	6888.9	7941.39	5764.3	6935.46	4903.88	4967.2	4916.75	5486.93	5915.54	5714.4
BRANCHED-CHAIN-AA-SYN-PWY	superpathway of branched amino acid biosynthesis	6147	7935.03	10820.6	39.4296	6279.17	3624.88	21104.9	24255.7	23277.8	20957.3	25457.4	21597.8	24605.6	24758.6	21104.6	16993.1	18557.2	17748.4	17789	18780.2	16576.6	17866.3	20031.9	22023.9	19461.4	22234.4	22446.3	23915.7	20606.3	26837.3	26029.2	25788.2	27854.6	26541	19918.1	19811.9	20122.5	18833.2	23607.2	26896.5	19250.5	23379.1	22736.3	21615.6	22622.6	22068.5	14875.2	14203.6
CALVIN-PWY	Calvin-Benson-Bassham cycle	7250.77	8838.36	10924.9	50.0157	7373.11	4338.04	22410.3	25894.8	24774.6	22225.9	26185.5	22106.7	25079.4	25232.3	22246.3	17821.7	19487.5	18729.8	19305.4	20341	18117.1	19397.4	20510.3	22597.3	20041.9	22767.7	24839.3	26730	22729.1	29212.9	28060.4	27704.7	30008.7	28709.5	21404.9	21258.6	21657.1	20268.3	25326.3	28796.1	20714.2	25160.4	24265.2	23267.5	24314.5	24079.2	16857.5	16197.8
CATECHOL-ORTHO-CLEAVAGE-PWY	catechol degradation to &beta;-ketoadipate	0	0	79.5	0	0	0	0	0	0.88	0	1.12	1.5	0	0	0	0	0	0	0	0	0	0	0	0	0	0	6.75	9.75	4.5	7.25	11.38	11	10	10.12	14.5	19.12	15.5	18.5	0	0	0	0	0	0	0	0	0	0
CENTFERM-PWY	pyruvate fermentation to butanoate	1041.59	122.845	856.111	2.3018	832.559	636.818	379.007	501.202	549.39	461.974	138.122	79.4789	118.182	147.472	159.573	116.056	116.168	92.2655	276.906	397.616	315.359	393.612	1014.63	1110.51	923.208	1304.76	1103.2	1179.29	1038.69	1179.03	119.539	76.1596	98.9255	90.6019	1234.75	1237.3	1238.9	1278.13	1065.03	1269.36	890.627	1048.27	3116.18	3012.58	3159.52	2912.85	329.867	269.985
CHLOROPHYLL-SYN	chlorophyllide a biosynthesis I (aerobic, light-dependent)	0	0	0	0	0	0	0	0	0	0	0	0	0	0	0	0	0	0	0	0	0	0	0	0	0	0	0	0	0	0	0	0	0	0	0	0	0	0	0	0	0	0	0	0	0	0	0	0
COA-PWY	coenzyme A biosynthesis I	5430.23	6822.77	8597.77	33.61	5521.63	3228.63	17397.2	20076.1	19186.4	17193.1	20418.5	17169.7	19557.4	19662.2	17765.9	14135.8	15524.4	14854.6	15146.9	15898.8	14052.9	14973.1	15664.2	17276.9	15261.2	17406	18769.9	20097.2	17375.9	22493.1	21730.9	21518	23381.5	22317.2	16652.2	16602.4	16954.9	15921.9	19655.9	22359.2	15952.6	19404.6	17787	16859.5	17799.2	17286	12819.3	12303.7
COBALSYN-PWY	adenosylcobalamin salvage from cobinamide I	5048.78	7028.26	6809.38	33.6682	5343.24	3114.86	16683.8	19043.6	18792.5	16586	18563.7	15613.3	18024.7	17833.3	17987.5	14326.1	15698.5	14812.1	14801.7	15686.6	14076	14995.3	15327.4	16896.6	15014.5	17056.1	16779.8	17738.8	15226.5	19415	19921.6	19668	21351.6	20469.1	15936.3	16050.6	16303.1	15378.3	19205.4	21920.2	15999	19344.1	17132	16049.5	17005.3	16745.8	11742.1	11368.6
CODH-PWY	reductive acetyl coenzyme A pathway	585.955	138.555	201.643	0	433.276	236.142	591.309	693.225	675.507	519.672	549.853	534.963	532.173	456.275	732.045	631.166	733.664	736.58	285.234	396.884	409.804	382.947	1306.11	1329.49	1289.66	1296.85	2187.53	2457.92	2011.81	2420.03	2275.78	1837.31	2355.31	2051.21	2514.74	2355.14	2201.86	2165.31	1737.87	1826.92	1399.1	1728.19	3028.73	2861.95	3130.48	2969.39	1153.42	1073.19
COLANSYN-PWY	colanic acid building blocks biosynthesis	3175.91	3533.58	3430	8.9362	3438.26	1945.88	6902.12	8222.99	7628.48	6907.11	5692.65	5041.41	5681.8	5781.14	8303.83	6589.58	7155.47	6960.18	7123.64	7498.47	6714.83	7045.11	5463.61	5975.25	5276.94	6084.35	7228.31	7365.99	7168.6	8886.18	6569.12	6661.26	6809.18	6601.47	8666.19	8498.71	8589.33	8058.83	8988.1	10361.3	7473.78	9185.23	7446.91	7209.21	7443.97	7119.24	6697.9	6550.86
COMPLETE-ARO-PWY	superpathway of aromatic amino acid biosynthesis	6411.66	8016.4	10612.7	42.0247	6411.3	3754.51	21373.1	24558.5	23575.8	21127.6	25529.6	21566.4	24468.8	24680	21425.9	17109.1	18755.7	18009.9	18160.8	19041.3	16901.7	18063.2	19998.1	21977.5	19475.5	22071.5	23201.6	24854.7	21258.5	27906.5	26566.1	26391.5	28632	27283.5	20325	20335.3	20893.4	19491.9	24125.6	27478.6	19747.9	23915.9	22813.3	21675.4	22838.8	22250.9	15027	14429.3
CRNFORCAT-PWY	creatinine degradation I	0	0	0	0	0	0	22.626	17.0689	52.9185	30.8554	0	0	0	0	0	0	0	0	0	0	0	0	279.147	360.569	207.554	404.851	25.8904	20.3513	23.0221	40.0199	0	0	0	0	0	0	0	0	0	0	0	0	140.397	147.998	164.31	183.402	14.2881	0
DAPLYSINESYN-PWY	L-lysine biosynthesis I	5033.49	6542.43	8689.16	36.1871	4878.1	2854.68	18029.9	20583.6	19875.1	17844	21817.4	18283.1	20514.7	20954	17449.3	14072.8	15306.9	14746	15096.6	15829	13936.3	14876.7	18247.4	19971.9	17671.3	20021.4	19137.2	20747	17468.1	23175.4	21392.1	21113.6	23310.6	22083.9	17109.3	17138.9	17652	16370	19935.2	22585.1	16182.1	19514.7	20434.4	19459.8	20255.1	20002.3	11786.2	11177
DENITRIFICATION-PWY	nitrate reduction I (denitrification)	0	0	0	0	0	0	11.8243	7.7143	23.0521	14.0669	0	0	0	0	0	0	0	0	0	0	0	0	103	140.964	82.6408	158.635	11.4286	8.9325	10.0571	17.6	0	0	0	0	0	0	0	0	0	0	0	0	50	59.8732	64.8119	72	5	0
DENOVOPURINE2-PWY	superpathway of purine nucleotides de novo biosynthesis II	4540.67	5199.76	4907.64	37.7491	4543.28	2525.05	9665.78	11482	10839.9	9064.35	8694.32	7417.18	8577.74	8417.31	11369.3	8888.62	9697.24	9446.9	9811.65	10398.8	9238.14	9582.28	7255.77	8028.81	7088.67	8350.83	11506.8	12354.4	11224.2	14031.7	10605.2	10521.1	11029.4	10647.1	12884.7	12655.4	13008	12234.1	14279.8	16536.7	11935	14690.4	12127.8	11768.9	12258.5	12094.4	9277.3	8829.91
DHGLUCONATE-PYR-CAT-PWY	glucose degradation (oxidative)	0	0	0	0	0	0	0	0	0	0	0	0	0	0	0	0	0	0	0	0	0	0	0	0	0	0	0	0	0	0	0	0	0	0	0	0	0	0	0	0	0	0	0	0	0	0	0	0
DTDPRHAMSYN-PWY	dTDP-L-rhamnose biosynthesis I	5950.77	7393.72	9763.59	40.6946	6238.36	3598.83	18988.7	21787.8	20945.4	18623.5	22966.2	19549	22289.8	22411.6	21052.9	17093.4	18450.9	17719.7	15640.5	16270.2	14474.9	15429	17927.7	19864.9	17532.4	19861.6	20824.5	22171.3	19465.5	24848.6	24313.5	24158.6	25887.8	24833.9	19921.9	19501.9	19733.5	18507	21853.5	24732.5	17712.6	21438.7	20754.1	19707.1	20658	20367.2	13958.7	13400.8
ECASYN-PWY	enterobacterial common antigen biosynthesis	526.68	18.975	323.3	34.0399	365.774	327.836	8.3099	0	2.199	0	2.7986	3.7471	9.1598	0	19.1066	10.7974	8.3101	10.7976	0	0	0	0	55.961	56.0098	61.5798	65.7857	318.147	362.569	289.881	330.865	28.2907	27.3513	35.5792	32.5826	467.941	468.965	470.95	486.966	157.906	172.641	119.343	118.275	1658.31	1794.29	1640.26	1725.23	73.0273	63.2527
ENTBACSYN-PWY	enterobactin biosynthesis	950.907	40.3519	636.451	32.5474	677.703	563.582	17.7176	0	4.6907	0	5.9689	7.9909	19.5264	0	40.6502	22.9881	17.7056	22.9955	0	0	0	0	118.131	118.469	129.879	138.915	665.503	765.157	603.453	691.455	60.2995	58.3035	75.8191	69.4577	929.834	932.592	938.519	971.347	331.84	363.264	251.201	249.516	2851.49	3045.96	2838.24	2972.18	154.136	133.785
FAO-PWY	fatty acid &beta;-oxidation I	824.896	32.4873	455.8	61.34	507.49	486.433	201.068	268.22	290.26	247.969	85.4531	53.3548	75.1586	93.4415	100.272	76.1669	72.9965	59.5984	152.485	228.498	173.628	221.176	437.612	445.815	405.557	595.819	560.957	594.944	516.93	607.06	41.225	50.4963	62.9362	39.3261	672.527	705.57	685.165	705.646	578.53	704.971	495.458	581.28	2721.76	2927.4	2749.44	2885.95	128.749	94.24
FASYN-ELONG-PWY	fatty acid elongation -- saturated	5217.85	5370.75	5700.33	40.4183	4924.81	3235.55	8694.55	10040.2	10023.3	8835.84	6276.82	5740.09	6504.8	6445.97	11201	9071.4	9821.95	9582.41	10356.8	11077.3	10018.2	10568.9	7045.24	7985	6818.47	8136.35	9964.12	10402.2	9991.04	12331	8823.43	8723.6	9002.68	8801.89	14704	14145.1	13924.5	13272.9	11318.8	12692.6	9241.14	11436.6	12368.8	12513.4	13161.2	12506.4	10039.6	9824.94
FASYN-INITIAL-PWY	superpathway of fatty acid biosynthesis initiation (E. coli)	4109.03	4060.67	1194.86	38.9282	3820.44	2578.1	6131.33	7082.53	7101.34	6243.89	3226.16	3091.28	3326.21	3374.14	6424.96	5284.48	5358.44	5378.23	7535.03	8067.99	7306.55	7712.52	1812.66	2096.34	1825.99	2148.56	5241.65	5511.63	4912.53	6106.81	5078.46	5071.79	5064.68	4658.08	6568.34	6279.45	6125.77	5629.78	6751.97	7830.88	5675.74	6810.29	3750.51	4187.81	3948.9	5226.96	7613.67	7459.91
FERMENTATION-PWY	mixed acid fermentation	4042.35	4372.62	3806.6	51.2919	4080.59	2562.31	10740.3	12846.7	11908.2	10443.3	9984.12	8990.29	10250	10302.4	13332.6	10786	11537.1	11310.2	9994.05	10278.4	9326.93	9793.88	7979.18	8987.41	7669.39	9123.52	12131.7	12486.5	11963.2	14814.1	11814.9	12122.4	12148.2	11971.4	12987.8	12712.8	12789.1	11870.4	14001.1	15969.9	11519.8	14095.3	12215.4	11955	12480.7	12138.8	8392.8	8094.81
FOLSYN-PWY	superpathway of tetrahydrofolate biosynthesis and salvage	4827.32	5405.91	6985.28	40.8109	4913.65	2907.64	13413.4	15540.8	14807.1	13255	15142.8	12854.6	14482.2	14727.9	13242.8	10669.3	11464.8	11266.1	12169.3	12861	11463.3	12158.9	11262.6	12342.8	10901.9	12336.3	14995.3	16069.9	14081.3	18133	15609.2	15570.7	16725.3	15963.3	13542.4	13339.8	13467.4	12528.7	16003.5	18180.7	13177.2	15833.9	14346.2	14037.2	14586.7	14188	10843.9	10462.7
FUC-RHAMCAT-PWY	superpathway of fucose and rhamnose degradation	1836.94	2284.63	2173.46	32.9894	1782.34	1153.82	4903.48	5561.4	5410.61	4755.71	5471.94	4770.06	5233.05	5391.1	4916.19	4046.78	4049.04	4129.15	4514.43	4912.45	4275.16	4555.82	3820.89	4089.99	3634.88	4145.08	4236.11	4461.06	4113.69	5085.87	3598.89	3501.49	4005.52	3639.75	4884.36	4714.2	4744.91	4358.48	5478.87	6324.51	4627	5437.33	5405.26	5317.52	5466.66	5495.47	3621.14	3245.92
FUCCAT-PWY	fucose degradation	1602.72	1955.2	3308.05	32.1954	1500.77	956.303	5038.44	5610.03	5585.95	5016.86	5752.87	4871.66	5410.3	5561.13	4297.55	3623.96	3630.63	3683.81	4744.28	5183.91	4511.4	4693.88	4709.03	4852.87	4380.92	4823.55	4344.17	4630.28	4046.5	5452.58	3861.05	3757.54	4312.96	3882.32	4605.35	4630.83	4820.43	4253.43	5736.29	6561.18	4980.29	5846.71	5634.05	5621.11	5715.98	5732.93	3133.4	2814.65
GALACT-GLUCUROCAT-PWY	superpathway of hexuronide and hexuronate degradation	2836.38	3293.95	1976.63	34.661	2693.93	1776.66	6453.7	7426.4	7102.9	6384.92	6297.99	5439.46	5969.85	6262.8	6584.52	5462.22	5712.26	5683.58	6239.87	6667.56	5997.97	6411.64	5547.11	5898.49	5343.41	6113.56	6385.06	6860.95	5960.23	7538.27	5460.89	5523.73	6099.37	5642.91	8870.53	8796.83	8797.13	8247.52	7889.63	9012.25	6564.22	7852.49	8813.26	8509.67	8621.54	8970.67	5520.49	5066.63
GALACTARDEG-PWY	D-galactarate degradation I	86.9851	0	135.469	0	91.8822	149.81	46.8436	0	1.7587	0	41.3245	71.7322	61.874	54.0953	84.2541	87.1955	54.4036	65.3353	0	0	0	0	0	0	0	0	13.4444	19.3963	8.9719	118.25	45.9372	114.378	114.475	20.0272	294.646	370.861	289.709	277.37	0	49.4492	0	0	298.764	245.874	221.509	302.272	0	0
GALACTUROCAT-PWY	D-galacturonate degradation I	3852.56	3982.91	2058.81	33.6103	3870.02	2352.82	8181.52	9670.78	9015.11	8085.45	8061.68	7089.49	7879.91	8049.09	8417.47	6878.79	7404.05	7268.97	8010.2	8565.31	7736.8	8287.76	7017.31	7406.85	6765.15	7724.1	9143.63	9622.46	8619.54	10550.4	8515.83	8617.33	9130.46	8554.22	10998	10808.2	10621.5	10157.8	10167.1	11658.1	8359.69	10152.4	11143.6	10633.1	10994.5	11327	7794.31	7364.7
GALLATE-DEGRADATION-I-PWY	gallate degradation II	0	0	0	0	0	0	0	0	0	0	0	0	0	0	0	0	0	0	0	0	0	0	0	0	0	0	0	0	0	0	0	0	0	0	0	0	0	0	0	0	0	0	0	0	0	0	0	0
GALLATE-DEGRADATION-II-PWY	gallate degradation I	0	0	0	0	0	0	0	0	0	0	0	0	0	0	0	0	0	0	0	0	0	0	0	0	0	0	0	0	0	0	0	0	0	0	0	0	0	0	0	0	0	0	0	0	0	0	0	0
GLCMANNANAUT-PWY	superpathway of N-acetylglucosamine, N-acetylmannosamine and N-acetylneuraminate degradation	3250.05	3700.81	4357.31	33.5276	3303.32	1958.8	11445.1	13042.8	12442.9	11189.4	14299.5	12150.3	13694.5	13988.3	9892.53	7975.64	8649.33	8436.93	10086.4	10390.4	8885.04	9527.06	10515.4	11718.1	10501.7	11515.9	12763.1	13449.5	11659.5	14684.2	14637.9	14343.5	15356.5	14844	7211.41	7288.5	7310.1	6801.06	13340.2	15192.5	10689.9	12895.7	12326.8	11895.7	12255.3	12275.9	7415.23	6973.92
GLUCARDEG-PWY	D-glucarate degradation I	353.428	15.0008	232.133	30.9331	309.436	221.521	665.008	665.869	793.014	638.82	812.435	704.153	787.322	690.493	418.891	336.007	340.643	357.243	168.318	224.533	200.827	185.607	705.589	627.07	479.579	681.198	676.306	731.787	629.36	757.444	843.793	657.257	878.399	659.747	645.805	602.467	539.954	537.394	261.563	348.643	199.225	94.4069	1753.3	1958.77	1829.81	1926.2	220.897	207.505
GLUCARGALACTSUPER-PWY	superpathway of D-glucarate and D-galactarate degradation	86.9851	0	135.469	0	91.8822	149.81	46.8436	0	1.7587	0	41.3245	71.7322	61.874	54.0953	84.2541	87.1955	54.4036	65.3353	0	0	0	0	0	0	0	0	13.4444	19.3963	8.9719	118.25	45.9372	114.378	114.475	20.0272	294.646	370.861	289.709	277.37	0	49.4492	0	0	298.764	245.874	221.509	302.272	0	0
GLUCONEO-PWY	gluconeogenesis I	5625.51	6824.99	8565.87	44.5469	5681.16	3308.72	16582.1	19362.7	18313.9	16243.2	17801.8	15452.7	17530	17683.1	18203	14578.8	15875.2	15316.1	14597.5	15310.3	13697.4	14579.9	14320.2	15906.8	13856.1	16077.3	18521.4	19617.3	17495	22390	19574.9	19686.6	20697.4	20000.1	17714.6	17553	17830.6	16719.4	19796.4	22436.2	16179.1	19697.7	18478.3	17751	18554.3	18187.2	13174.4	12655.2
GLUCOSE1PMETAB-PWY	glucose and glucose-1-phosphate degradation	635.645	15.3266	506.695	32.0728	514.084	377.651	402.108	490.649	461.473	474.176	869.028	768.896	984.846	919.408	114.393	66.5395	95.0942	83.1405	168.512	201.846	190.863	167.523	45.3016	67.244	73.8693	77.2136	602.311	587.558	523.221	711.018	713.785	698.409	725.091	615.046	472.425	476.231	489.545	462.444	374.55	425.775	286.753	333.823	1645.79	1833.67	1643.26	1733.34	436.045	348.304
GLUCUROCAT-PWY	superpathway of &beta;-D-glucuronide and D-glucuronate degradation	2745.25	3491.54	4061.51	35.8347	2549.63	1736.8	6757.45	7657.73	7415.35	6641.55	6638.59	5657.25	6166.99	6528.86	6682.58	5574.9	5787.68	5744.65	6442.16	6871.7	6145.55	6539.1	6644.66	7119.47	6427.52	7312.09	6478.56	7002.74	5999.8	7719.05	5386.44	5406.23	6110.92	5624.41	8835.35	8832.01	8928.98	8306.49	8320.49	9495	6948	8257.9	9991.16	9572.29	9730.85	10168.1	5388.75	4847.17
GLUTORN-PWY	L-ornithine biosynthesis	4150.06	5198.79	8043.63	32.53	4125.46	2268.1	13650.2	15603.8	14781.6	13331	15870.3	13349.8	14979.2	15409.9	14345.8	11322.2	12400.7	12133.4	11649.9	12500.2	10831.6	11557.8	14112.2	15279.8	13597.9	15326.6	14663.1	15954.6	13690.4	18388.1	15005.5	14964	16505.8	15394.3	14828.8	14852.8	15414.6	14269.7	15530.7	17810.4	12649.9	15341.8	16796.5	15934.8	16718.8	16367.7	9514.8	9001.34
GLYCOCAT-PWY	glycogen degradation I (bacterial)	6893.23	8842.64	12560.1	44.8133	7068.89	4115.95	24289.2	27913.5	26857.3	23932.4	29352.6	24821.7	28207.7	28481.6	26332.7	21208.7	23117.3	22161.4	19705.1	20631.8	18557.1	19865.5	23707.4	26063.3	23069.8	26166.3	25653.1	27135.5	23405.9	30687.5	29087.3	29453.9	31238.8	29752.4	24218.5	24135.4	24785.9	23093.8	26488.3	29947.7	21628.1	26253.3	26468.8	24904.3	26241.8	25698.7	16588.5	15955.6
GLYCOGENSYNTH-PWY	glycogen biosynthesis I (from ADP-D-Glucose)	6009.67	8083.67	11791.3	33.0415	6248.24	3596.62	23423	26839.8	25744.1	23137.4	28981.5	24224.2	27585.6	27843	24929.2	19954.7	21821.8	20910.2	18888.5	19750.6	17605.7	18806.2	23684.5	26056.5	23132.9	26100.1	24486.4	26330.1	22319.9	29516.5	29188.5	28933.5	31673.5	30081.7	21121.1	21200.4	21976.6	20350.8	24410	27681.5	19893.3	24087.9	24364.5	22893.3	23947.9	23469.2	15213.4	14501
GLYCOL-GLYOXDEG-PWY	superpathway of glycol metabolism and degradation	714.705	30.2567	354.58	37.1964	457.75	359.549	29.0445	11.9606	58.7929	21.8227	2.2375	2.9947	14.5734	0	30.5021	17.2532	13.2818	17.2503	0	0	23.8079	27.7387	270.861	325.598	231.603	365.574	475.867	526.851	450.453	508.951	22.5194	21.778	36.6674	31.7173	686.976	677.264	682.35	699.821	289.691	311.197	218.464	213.77	2363.96	2540.89	2356.05	2464.57	123.698	99.3823
GLYCOLYSIS	glycolysis I (from glucose 6-phosphate)	5798.42	5686.73	9844.83	47.7114	5929.82	3414.05	17789.4	20852.4	19610.2	17199.6	22534.2	19479.2	22164.5	22367.5	18805.5	15141.7	16592.7	15839.2	14027.3	14545.5	12766.9	13471.3	14507.4	16305.2	14103.3	16271.4	19516.2	20214.1	18204	23839.4	22975.3	23176.1	23974.3	23311.2	18835.9	18605.4	18678.8	17622.9	19797.7	22482.6	16042.6	19504.6	19206	18426.2	19457.6	18751.1	13663.4	13081
GLYCOLYSIS-E-D	superpathway of glycolysis and Entner-Doudoroff	3193.01	2957.61	2989.85	41.3567	3052.25	1713.06	4054.25	4960.3	4596.24	3922.08	3426.78	2934.27	3068.57	2921.99	6005.58	4176.85	4960.48	4901.36	4123.28	4316.88	4124.56	4191.2	3299.82	3631.89	3254.36	3785.89	6174.37	6698.66	5972.96	7332.44	5629.84	5277.75	5888.78	5736.06	8461.42	8406.43	8757.44	8265.38	6759.42	7732.96	5430.77	6813.15	7753.56	7697.22	7962.86	7867.17	5498.27	5272.35
GLYCOLYSIS-TCA-GLYOX-BYPASS	superpathway of glycolysis, pyruvate dehydrogenase, TCA, and glyoxylate bypass	1377.3	54.5948	1127.71	44.3475	952.787	806.364	26.8229	0	15.3605	0	8.0549	10.7812	26.3188	0	54.9261	31.048	23.9091	31.0637	0	0	0	0	184.246	186.969	198.419	218.742	931.755	1078.47	847.03	978.541	81.3209	78.5983	120.094	106.675	1371.55	1389.94	1384.7	1439.46	463.619	505.63	350.117	346.861	4228.88	4530.15	4247.29	4392.49	212.134	181.166
GLYOXYLATE-BYPASS	glyoxylate cycle	866.848	30.5682	440.028	37.4313	539.94	437.175	29.2633	11.9922	59.5482	21.9669	2.2396	2.9992	14.6638	0	30.6373	17.3031	13.3107	17.3038	0	0	23.9614	27.9501	288.393	348.025	245.742	395.146	529.552	600.286	497.958	558.277	22.727	21.9703	37.2326	32.1744	754.643	747.374	756.47	783.054	299.719	321.708	225.087	219.095	2905.67	3166.85	2921.03	3051.13	127.706	102.039
GOLPDLCAT-PWY	superpathway of glycerol degradation to 1,3-propanediol	97.5345	0	0	1.8248	103.236	182.368	20.6388	25.0915	19.2885	0	17.7001	25.7764	25.9231	23.4015	38.3805	38.5545	25.0429	30.6495	18.7076	24.2257	21.802	25.7417	0	0	0	0	21.4214	0	0	39.1664	0	42.2204	42.0461	0	87.24	111.454	90.2408	94.9072	40.2545	42.5431	27.0742	35.0902	8.2089	34.8187	65.8044	45.7604	0	0
HCAMHPDEG-PWY	3-phenylpropanoate and 3-(3-hydroxyphenyl)propanoate degradation to 2-oxopent-4-enoate	52.3636	0	0	0	55.6364	106.909	0	0	0	0	0	0	0	0	0	0	0	0	0	0	0	0	0	0	0	0	0	0	0	0	0	0	0	0	0	0	0	0	0	0	0	0	0	0	0	0	0	0
HEME-BIOSYNTHESIS-II	heme biosynthesis I (aerobic)	757.14	243.564	419.014	31.1148	591.423	444.352	739.12	861.75	792.42	725.093	89.7856	46.0631	66.3805	47.5292	181.522	150.696	164.956	188.874	717.486	862.861	782.365	805.814	309.475	357.647	277.124	301.463	404.513	459.225	452.397	519.208	263.136	172.575	279.906	203.54	404.399	380.393	367.343	381.202	689.85	695.993	510.675	605.451	1366.94	1514.93	1407.25	1461.74	912.16	852.238
HEMESYN2-PWY	heme biosynthesis II (anaerobic)	1106.41	271.609	451.352	37.6065	775.071	592.83	943.098	1112.82	1007.52	900.79	917.832	775.401	892.439	805.832	706.757	634.233	723.633	735.856	824.439	999.293	905.28	935.652	687.681	855.789	721.599	920.971	2171.03	2343.94	1943.14	2399.63	1890.38	1756.67	1974.49	1862.54	2253.94	2171.62	2132.9	2083.62	1867.75	2017.94	1583.04	1896.55	2973.54	3278.42	3349.68	3197.62	1100.57	1011.96
HEXITOLDEGSUPER-PWY	superpathway of hexitol degradation (bacteria)	1465.7	971.409	725.307	0	1416.42	795.345	4673.48	5547.16	4674.09	4485.75	7442.69	5904.43	6689.34	6803.51	4044.27	3019.52	3590.43	3612.23	3017.35	3624.22	2942.35	3000.09	3168.45	3705.8	3232.54	3550.08	7457.04	8296.86	6574.96	8174.85	9103.93	8714.76	9516.03	9166.63	1676.58	1578.69	1605.91	1579.32	3485.76	4050.59	3020.31	3574.67	5404.57	5565.46	5752.69	5949.78	4292.82	4085.08
HISDEG-PWY	L-histidine degradation I	1346.23	1069.25	2119.2	2.1257	1509.96	884.591	2037.19	2460.05	2349.21	1913.77	1927.11	1755.59	2021.74	2026.44	4331.92	3477.37	3714.09	3585.04	1888.5	1826.81	1744	1874.46	1857.44	2168.88	1803.48	2225.18	3522.81	3600.07	3662.73	4206.25	2883.23	2943.56	2774.44	2810.94	5221.38	4914.77	4675.02	4519.01	3848.9	4302.62	3190.49	3826.72	2721.76	2590.95	2799.07	2482.23	2307.02	2214.22
HISTSYN-PWY	L-histidine biosynthesis	5154.41	6898.35	9179.06	33.2053	5283.49	3018.18	17675.2	20422.7	19524.1	17510.2	21141.8	17958.8	20389.3	20544.7	18619.6	14839.9	16282.6	15640.4	15193.1	16010.4	14033.1	15067.5	16566	18201.7	16091.1	18343.1	18711.1	20017.6	17291.3	22697	21987.9	21892.6	23642.8	22646.9	17654.8	17551.7	17978.1	16774.7	20241.5	23046.8	16392.6	20034.4	18734.6	17862.2	18692.2	18283.3	12737.8	12206.5
HOMOSER-METSYN-PWY	L-methionine biosynthesis I	1986.28	1887.73	3516.17	32.2237	1876.51	1040.23	7848.16	9207.82	8265.44	7720.79	13381.2	11148.7	12562.1	12800.5	5176.89	3563.31	4268.38	4250.12	3417.01	3810.45	3294.98	3568.53	7147.13	7810.19	6871.17	7833.37	10251.4	11306.2	9023.91	11893.6	13897.9	13494.1	15014.4	14233.8	4499.37	4677.76	5276.17	4818.29	5376.44	5799.13	4337.17	4985.83	8114.75	8088.96	7834.46	8140.21	5792.01	5618.21
HSERMETANA-PWY	L-methionine biosynthesis III	2123.84	1191.11	3601.81	5.2874	1816.27	1105.86	8519.34	10009.2	8936.58	8379.81	14951.4	12435.7	13998.8	14280.4	4802	3684.8	4191.2	4382.78	3565.51	3985.03	3444.51	3731.98	7773.97	8490.66	7469.82	8508.08	11343.8	12556.5	9954.35	13135.2	15495.7	15020.7	16746.5	15873.1	2716.31	2686.23	2629.39	2490.52	5651.04	6078.26	4556.71	5225.19	8814.38	8824.63	8495.73	8854.45	6274.06	6094.54
ILEUSYN-PWY	L-isoleucine biosynthesis I (from threonine)	6614.18	8584.71	11914.8	41.4245	6865.27	3895.05	22397.7	25700.9	24689.9	22295.5	27046.4	22902.9	26014.2	26260.3	22953.5	18381.8	20125.1	19267.4	18769.1	19825.3	17500.9	18905.1	21519.3	23659.6	20864	23910.3	23757	25276.6	21756.2	28249.4	27545.3	27216	29422.6	27971.4	21606.5	21564.5	22060.4	20587.8	24765.4	28239.9	20176.3	24531.1	24171.1	23032.5	23977.6	23413.5	15764.3	15054.4
KDO-NAGLIPASYN-PWY	superpathway of (Kdo)2-lipid A biosynthesis	1253.49	59.8446	878.014	32.8223	1050.51	835.603	163.936	162.665	248.969	0	32.5889	11.9456	98.005	0	130.027	34.3512	88.8298	34.3687	264.808	162.611	154.773	169.875	168.881	170.253	184.508	198.442	886.395	1004.72	822.077	944.648	89.0087	86.1065	192.974	102.294	1403.54	1366.14	1409.37	1341.22	584.193	702.629	443.175	453.705	2830.12	2965.53	2890.97	2827.49	256.797	342.244
KETOGLUCONMET-PWY	ketogluconate metabolism	91.1614	0	62.6107	0	115.563	164.251	6.6265	0	1.7578	0	2.2373	2.9942	7.3059	0	15.1272	8.5738	6.6178	8.5839	0	0	0	0	44.5995	44.6413	49.0265	52.4553	238.354	286.142	216.106	259.391	22.5548	21.7879	28.3677	25.969	293.245	264.093	225.726	218.682	121.265	132.624	91.5888	91.9156	608.89	525.995	526.653	559.762	57.3393	49.5518
LACTOSECAT-PWY	lactose and galactose degradation I	93.6095	248.784	0	0	255.124	64.1862	843.104	1069.73	964.715	835.752	773.258	591.07	632.453	692.323	198.378	189.891	244.638	222.436	1210.07	1247.35	903.176	940.991	0	0	0	0	971.947	1092.66	869.286	1318.71	911.053	880.942	989.917	892.363	0	0	0	0	1131.41	1360.02	756.487	1030.89	0	0	0	0	855.765	720.092
LEU-DEG2-PWY	L-leucine degradation I	0	0	0	0	0	0	15.5196	11.789	41.4145	21.2289	0	0	0	0	0	0	0	0	0	0	0	0	171.023	216.995	128.615	250.118	17.9296	13.9613	15.9419	27.8147	0	0	0	0	0	0	0	0	0	0	0	0	91.7453	96.6531	107.429	120.926	9.871	0
LPSSYN-PWY	superpathway of lipopolysaccharide biosynthesis	283.749	58.4709	0	0	358.804	216.805	159.626	159.107	238.049	0	0	0	0	0	0	0	0	0	258.992	161.084	152.638	167.362	0	0	0	0	710.84	790.987	662.954	794.005	0	0	0	0	0	0	0	0	536.049	654.008	416.203	432.065	0	0	0	0	226.398	287.648
MET-SAM-PWY	superpathway of S-adenosyl-L-methionine biosynthesis	2680.72	2616.68	4793.39	38.8913	2554.46	1426.17	10201.5	11942	10837.9	10039.3	16270.8	13642.4	15360.6	15623.9	7131.87	4989.31	5916.36	5870.41	4831.38	5355.92	4645.72	5022.58	9263.93	10141.7	8928.91	10174	12913.1	14152.6	11461.3	15063.6	16890.6	16463.8	18167.4	17289.4	6284.65	6499.29	7247.67	6638.83	7481.16	8109.69	6039.14	6979.39	10605.5	10500.7	10297.7	10582.3	7556.54	7309.15
METH-ACETATE-PWY	methanogenesis from acetate	1793.57	2605.89	578.794	0	1714.91	1151.8	6160.52	6759.95	7110.87	6309.77	5416.75	4322.88	4810.9	5006.54	5451.26	4761.69	4792.59	4871.35	6250.8	6395.98	5780.15	6142.44	7674.09	8018	7300.06	7860.99	5694.29	6326.69	5107.6	7392.69	3921.84	3924.25	4564.09	4409.84	5990.37	6135.4	6388.83	5493.78	8787.82	9633.89	7440.84	8844.5	7878.64	7720.67	7743.8	7904.08	3852.68	3677.22
METHGLYUT-PWY	superpathway of methylglyoxal degradation	408.795	12.7256	228.023	31.5837	244.669	149.395	7.732	0	2.1716	0	2.7634	3.677	8.8698	0	15.5525	7.2075	7.2494	7.2071	0	0	0	0	51.4101	52.2363	54.7778	61.1605	297.544	338.751	272.575	307.334	27.9311	26.9954	34.9392	32.0476	329.976	327.782	332.463	337.69	106.865	116.759	82.2481	79.753	1254.55	1395.7	1260.91	1335.92	67.2969	57.9088
METHYLGALLATE-DEGRADATION-PWY	methylgallate degradation	0	0	0	0	0	0	0	0	0	0	0	0	0	0	0	0	0	0	0	0	0	0	0	0	0	0	0	0	0	0	0	0	0	0	0	0	0	0	0	0	0	0	0	0	0	0	0	0
NAD-BIOSYNTHESIS-II	NAD salvage pathway II	507.611	68.7789	573.415	39.2355	382.781	378.772	241.286	301.573	300.994	260.034	138.769	147.157	143.776	165.918	209.256	174.821	174.946	147.439	223.258	380.346	205.51	264.098	361.933	442.111	440.642	474.273	396.321	504.443	368.267	525.999	250.841	273.39	322.469	365.975	684.066	656.329	602.768	580.981	327.179	298.488	246.545	265.384	1771.43	1873.95	1718.72	1862.07	100.752	84.9078
NAGLIPASYN-PWY	lipid IVA biosynthesis	3055.27	2361.34	2819.57	32.8857	3104.13	1801.57	3869.36	4762.84	4325.6	3792.58	2580.87	2344.1	2637.19	2596.08	5102.52	4023.94	4378.44	4318.55	4586.83	4806.87	4460.19	4592.52	2332.76	2634.66	2261.62	2691.07	5158.75	5441.09	5300.85	6154.66	4065.02	4039.15	4036.08	4071	7278.94	6920.5	6833.15	6529.89	5537.78	6341.5	4524.21	5651.4	4591.76	4603.57	4804.04	4435.63	5235.48	5125.35
NONMEVIPP-PWY	methylerythritol phosphate pathway I	5810.22	7321.99	9722.93	34.1212	5864.31	3417.51	18771.3	21649.5	20736.5	18530.8	22079.5	18738.9	21333.5	21448.9	19278.5	15378.6	16847.6	16159.4	16174.3	16961	15049.5	16134.3	17075.4	18775.8	16634.4	18947.5	20231.5	21590.3	18685.9	24245	23290.1	23086.5	24917.1	23868.3	18392.4	18303.5	18710.5	17527.5	21190.1	24162.5	17260.7	21024.7	19411.6	18426.8	19447.7	18898.5	13418.9	12942
NONOXIPENT-PWY	pentose phosphate pathway (non-oxidative branch)	8036.82	10642.6	13280.2	61.1994	8202.89	4705.08	29195	33848.5	31866.8	28805.2	35355.7	29779.7	33612.1	34105.1	29255.2	23291.3	25626.4	24568.3	25121.1	26467.6	23182.9	24874.2	26468.1	29348.9	25912.8	29528.4	32239.3	34669.6	29317.7	38255.2	37240.7	36761.8	40042.9	38029.5	28369.5	28092.1	28507.4	26756.5	32220.8	37077.8	26149.8	32126.6	30559	28899.4	30350.8	29977.5	20356.5	19414.4
OANTIGEN-PWY	O-antigen building blocks biosynthesis (E. coli)	4377.58	5199.53	6898.89	35.2381	4400.82	2522.87	14680.2	16991.9	16319.3	14482.7	17985	15234.4	17585.6	17475.9	14902.1	11828.4	13161.3	12394	12143.9	12747.6	11152.6	12029.2	13153.6	14606.3	12882.3	14709.2	15847.1	16780.4	14369.5	18714.1	19556.5	19340.6	20666.1	20012.1	12643	12741.5	13127	12360.8	16037.9	18324.8	12981.3	15811.5	13889.9	13093	13882.6	13395.9	10010.4	9654.23
ORNARGDEG-PWY	superpathway of L-arginine and L-ornithine degradation	387.417	17.0416	264.533	36.0747	254.435	183.221	7.6862	0	2.0485	0	2.5835	3.4294	8.0277	0	17.1606	9.8201	7.6037	9.7958	0	0	0	0	49.8076	50.2909	53.9487	58.902	255.228	292.435	232.386	272.221	23.8689	22.7088	29.2378	27.2732	360.526	364.62	364.385	378.032	138.671	150.385	105.338	104.73	1304.45	1432.18	1295.61	1369.01	66.2092	57.326
ORNDEG-PWY	superpathway of ornithine degradation	473.967	15.2243	261.678	30.67	311.342	293.368	6.6517	0	1.7595	0	2.2388	2.9974	7.3252	0	15.2548	8.6175	6.64	8.6259	0	0	0	0	43.753	43.9301	48.1296	51.4933	261.74	302.592	237.708	271.132	22.6817	21.9231	28.5385	26.1406	371.912	373.373	377.32	391.079	127.503	139.499	96.3441	95.3963	1127.34	1237.23	1159.45	1178.62	58.744	50.8938
P105-PWY	TCA cycle IV (2-oxoglutarate decarboxylase)	1528.68	100.627	1279.84	45.3324	1257.5	977.121	48.4951	0	13.1186	0	16.4783	21.638	51.0471	0	110.29	63.2933	48.9982	63.3819	0	0	0	0	305.59	311.453	327.898	363.126	1308.1	1491.32	1191.93	1442.75	153.097	149.844	188.15	175.991	1860.81	1891.12	1881.5	1919.53	779.845	832.502	598.71	600.081	4706.37	4970.44	4715.88	4857.78	400.784	347.668
P108-PWY	pyruvate fermentation to propanoate I	2506.52	2907.21	2836.16	5.2084	2881.07	1429.51	5720.36	6970.18	6301.88	5492.83	4833.42	4268.68	4836.15	4932.25	10413.5	7992.93	8751.6	8553.6	6214.98	6441.49	5826.29	6058.83	3784.7	4196.45	3673.34	4401.04	5856.41	5947.86	6169.17	7766.82	4593.34	4832.84	4745.83	4765.64	12127.1	11706.4	11659.9	11007	8441.62	9886.93	7116.63	8880.63	5210.32	4973.29	5282.98	4802.19	5143.27	5025.68
P122-PWY	heterolactic fermentation	775.777	333.323	2480.81	0	746.364	324.461	2919.29	3333.57	3159.23	2672.11	4239.99	3968.43	4577.61	4660.89	1566.15	1292.39	1530.92	1332.24	2020.86	2173.82	1888.97	2025.2	1624.08	1689.4	1537.69	1677.3	2981.83	2953.01	2309.99	3654.63	4062.06	4175.81	3876.1	3835.84	1628.3	2047.42	1834.5	1587.6	3182.27	3514.6	2864.96	3188.28	2493.51	2338.61	2379.49	2348.98	2357.11	2128.92
P124-PWY	Bifidobacterium shunt	949.019	395.709	3359.64	0	911.923	389.108	3777.57	4293.11	4103.91	3465.51	5665.72	5291.56	6107.14	6204.52	1880.65	1553.98	1853.09	1601.87	2555.2	2743.93	2383.69	2567.71	2095.86	2169.05	1974.21	2140.53	3965.44	3961.41	2958.94	4859.46	5720.8	5872.67	5447.91	5410.76	1937.06	2470.8	2205.41	1900.68	4111.65	4497.48	3692.46	4077.77	3148.34	2936.4	2988.82	2944.16	3061.05	2756.51
P125-PWY	superpathway of (R,R)-butanediol biosynthesis	29.9779	69.1715	4.4868	0	62.5383	44.9791	354.08	411.391	379.384	383.35	353.379	250.701	332.739	315.261	56.3889	34.4099	32.6099	26.8862	434.666	504.609	419.036	439.653	39.5952	78.9427	24.4781	54.9516	274.216	279.649	223.894	396.522	295.37	299.791	300.342	284.376	144.655	134.584	145.616	128.107	498.609	662.64	462.317	535.814	107.01	113.965	79.9033	119.002	120.237	132.406
P161-PWY	acetylene degradation	3021	4557.04	6041.77	42.7387	3042.38	1993.57	13872	15644	15672.3	14003.6	17967.3	15212.5	17540.9	17446.8	12305.3	10074	10850.5	10292.7	10625.3	11226.6	9891.5	10901.2	13500	14783.4	13050.8	14840	12454.2	13221.7	10979.2	14736.1	16247.8	15910.4	17378.6	16741.6	11735.2	11780.5	12002.1	11133.5	14920.9	16739	12532.6	14827.8	13787.6	13205.9	13579.2	13585.4	7858.39	7471.71
P162-PWY	L-glutamate degradation V (via hydroxyglutarate)	1015.92	183.529	0	0	1103.13	449.935	164.543	118.017	217.534	134.58	258.775	170.546	211.253	205.058	1010	683.685	913.212	574.554	118.564	143.397	150.525	135.739	237.225	310.02	194.524	316.448	2224.14	2558.35	2212.21	2153.21	1731.73	1569.84	1567.65	1678.26	1052.89	1059.37	927.98	1026.47	806.822	902.625	682.716	863.191	256.477	179.386	170.449	110.001	681.745	580.608
P163-PWY	L-lysine fermentation to acetate and butanoate	773.163	41.893	0	0	771.01	340.478	459.191	687.356	638.441	490.365	363.153	300.102	350.408	372.351	208.537	185.92	171.311	145.805	451.798	549.282	436.031	556.034	466.392	532.631	474.531	743.219	2879.29	3051.51	2860.02	2875.51	2126.37	2129.72	2008.92	2026.53	378.058	598.79	424.084	449.231	1040.9	1245.58	879.485	1105.81	692.667	459.974	751.831	741.159	634.155	539.847
P164-PWY	purine nucleobases degradation I (anaerobic)	1872.8	3242.74	5277.13	0	1943	1229.79	5289.74	5533.2	5725.85	4953.82	4558.06	4094.52	4197.74	4484.92	3870	3229.05	3175.93	3201.19	4847.21	5511.65	4665.59	5097.16	6062.16	6969.63	6141.28	6933.86	4976.25	5483.71	4702.36	5973.02	2968.1	2597.08	3524.66	3394.29	3981.08	3879.82	3952.17	3580.28	7754.23	8370.59	6309.87	7274.02	8662.41	8189.78	8410.81	8648.05	4710.53	4043.91
P221-PWY	octane oxidation	125.863	0	0	0	47.6759	0	3219.07	3461.12	3496.55	2993.95	7322.53	6169.99	6680.43	6926.54	1869.68	1443.39	1612.02	1719.25	491.225	640.136	564.401	550.245	2532.35	2458.94	2078.64	2462.86	3950.93	4396.37	3358.71	4171.91	6407.31	6032.17	7045.61	6336.76	521.665	421.749	354.832	356.086	562.481	505.21	405.911	129.493	1754.29	1873.52	2071.84	1839.8	1591.14	1552.6
P23-PWY	reductive TCA cycle I	2139.64	754.669	3084.45	30.5551	1969.9	1233.45	3707.06	4532.65	4178	3557.85	3100.81	2718.94	2877.81	2753.21	2334.87	1824.42	2256.36	1956.22	2737.3	3096.05	2427.13	2730.74	1864.59	2287.95	1840.51	2229.83	4539.61	4489.18	3932.11	5298.6	5106.44	4842.17	5253.96	5167.51	2952.59	3009.26	3093.13	2690.27	3889.13	4619.57	3412.17	3846.22	5146.71	5342.68	5294.47	5271.08	3831.12	3577.38
P281-PWY	3-phenylpropanoate degradation	0	0	79.5	0	0	0	30.0546	23.1831	68.0679	39.7048	2.2328	2.9885	0	0	0	0	0	0	0	0	0	0	281.607	358.059	225.321	389.26	48.3968	46.5729	40.1438	68.3697	22.561	21.7961	19.8517	20.081	26.8815	33.8717	28.0389	33.2335	0	0	0	0	173.8	183.635	204.341	223.681	19.6354	0
P341-PWY	glycolysis V (Pyrococcus)	0	0	0	0	0	0	0	0	0	0	0	0	0	0	0	0	0	0	0	0	0	0	0	0	0	0	0	0	0	0	29.9821	0	0	0	0	0	0	0	0	0	0	0	0	119.635	82.3336	151.927	0	0
P381-PWY	adenosylcobalamin biosynthesis II (late cobalt incorporation)	0	0	0	0	0	0	0	0	0	0	0	0	0	0	0	0	0	0	0	0	0	0	0	0	0	0	0	0	0	0	0	0	0	0	0	0	0	0	0	0	0	0	0	0	0	0	0	0
P4-PWY	superpathway of L-lysine, L-threonine and L-methionine biosynthesis I	3515.63	3000.46	5548.42	35.5337	3293.15	1932.31	9662.43	11429.6	10630.2	9727.38	12485.9	10184.8	11584.7	11854.1	8834.45	6626.35	7578.68	7572.1	7556.5	7948.41	6846.81	7405.53	8546.79	9449.73	8204.79	9689.22	12377.9	13331	11543.2	15275.3	13204.1	12936.2	14321	13536.6	8153.9	8279.15	8644.77	8074.57	10949.7	12199.2	8596.85	10391.4	11527.8	11501	11550.8	10909.2	7315.74	6846.93
P42-PWY	incomplete reductive TCA cycle	4783.12	5034.14	6007.29	30.6874	5133.93	2831.25	9143.76	11138.4	10133.5	8816.57	8625.61	8159.12	9237.47	9341.36	13036.6	10485.9	11288.2	10995.7	9351	9739.38	8909.3	9265.47	6595.16	7386.1	6312.88	7552.75	11298.1	11504.3	11523.2	13903.4	10189.5	10387.7	10298.4	10167.7	15439.3	14752.8	14451.6	13716.1	13423.4	15332.9	11074.1	13739.4	12500.8	12179	12725.2	12484.4	10395	10074.1
P441-PWY	superpathway of N-acetylneuraminate degradation	3851.92	3920.41	4435.25	42.5024	3783.51	2198.35	6893.41	8315.19	7811.5	6717.38	6274.95	5354.7	5659.82	5416.79	8997.5	6531.68	7583.66	7424.66	6609.19	6877.28	6419.4	6629.27	5828.76	6461.72	5746.4	6640.45	9876.37	10733.3	9312.81	11710.6	9780.24	9225.14	10313.6	10053.6	10377.9	10380	10689.3	10042.1	10529.8	11945.8	8419.69	10448.8	11334.8	11131.7	11583.7	11384.9	7714.66	7393.07
P461-PWY	hexitol fermentation to lactate, formate, ethanol and acetate	768.077	459.589	446.903	4.0823	610.604	558.573	5344.24	6356.45	5169.99	4914.75	11790.3	9375.39	10217.2	10884	3259.61	2335.28	2840.5	2940.03	1949.1	2473.83	1974.46	1986.86	3664.99	4307.22	3731.02	4111.44	9124.59	10238.7	7432.95	9466.7	13499.2	12879.9	14801.1	13840.8	682.58	648.299	661.625	706.581	2240.03	2424.11	1888.71	2122.66	3851.57	4203.95	4107.08	4358.48	3890.46	3749.66
P562-PWY	myo-inositol degradation I	47.4461	0	97.4749	1.1782	82.3166	0	1313.86	1556.85	1289.76	1218.05	3086.88	2432.54	2664.54	2811.28	796.348	607.567	709.344	765.761	172.536	263.984	245.981	213.824	1290.05	1511.11	1270.71	1503.94	2276.85	2651.43	1872.31	2454.72	3627.08	3408.82	3951.8	3700.03	193.225	182.458	204.641	196.698	420.819	344.38	314.796	304.568	991.423	1056.72	1125.67	1197.26	945.88	882.612
PANTO-PWY	phosphopantothenate biosynthesis I	3696.82	4480.75	4981.17	38.0114	3926.58	2093.77	11013.3	12785.1	11945.2	10818.1	12884.5	10695.4	12112.3	12318.5	13322.8	10628	11495.5	11250.8	9510.8	10156.9	9128.11	9585.96	10691.9	11647.8	10323.4	11707.8	12114.1	12959.1	11610.6	15066.5	12415.9	12522.9	13645.5	12751.2	13182.5	12949.9	13405	12377.5	12563.2	14363.6	10207.7	12448.5	12516.6	11996.7	12825.1	12241.8	8366.39	8146.43
PANTOSYN-PWY	pantothenate and coenzyme A biosynthesis I	4118.02	5023.36	5963.15	35.2963	4315.76	2382.86	12614.9	14591.6	13716.8	12371.3	14925	12426.7	14149.8	14299.3	14624.8	11649.5	12663.7	12305.8	10793	11467.5	10291.2	10838.7	11843.2	12976.8	11504.8	13043.3	13848.5	14800.7	13154.2	17051.6	14851.5	14937.2	16237	15274.5	14082.5	13902.3	14352.5	13321.9	13995.8	15991.8	11414.3	13913.7	13675.9	13068.2	13959.9	13335.3	9489.77	9230.41
PENTOSE-P-PWY	pentose phosphate pathway	2648.3	2577.81	4385.54	42.7041	2778.27	1584.25	7147.46	8446.05	7645.49	6621.98	8465.05	7652.65	8765.84	8954.11	8942.7	7105.86	7678.64	7413.38	6123.82	6546.62	5719.06	5925.47	4519.86	4943.02	4453.05	5115.11	6682.39	6550.43	6550.56	8082.37	7197.57	7318.42	7090.35	6903.89	9483.49	9113.99	8962.71	8406.33	7984.58	9405.36	6887.69	8313.76	7171.38	6990.23	7183.52	7127.15	5552.88	5196.64
PEPTIDOGLYCANSYN-PWY	peptidoglycan biosynthesis I (meso-diaminopimelate containing)	5738.98	7157.7	9349.05	35.442	5808.76	3369.42	18594.4	21476.8	20557.2	18397.6	22057	18666.1	21238.4	21340.4	18720.4	14904.4	16383.7	15678.8	16065.9	16806	14895.5	15946.2	16832.8	18542.3	16402.4	18688.9	20382.6	21796.4	18703.1	24328.3	23551.5	23316.8	25165.7	24148.4	17767.5	17720.2	18083	16960.7	21288.6	24233.5	17339.7	21083.8	19179.1	18245.4	19177.4	18657.7	13451	12912.3
PHOSLIPSYN-PWY	superpathway of phospholipid biosynthesis I (bacteria)	5942.8	7305.91	10447.1	52.2207	5949.3	3512.72	20591.9	23632.6	22715.4	20294	25594.2	21657.7	24690.8	24774.1	20446.9	16341.5	17937.7	17138.7	16849	17673.4	15671.2	16836.8	19071.2	21043.6	18660.2	21163.1	22430.1	24007.4	20359.1	26488.6	26964	26675.7	28861.6	27643.2	18244.8	18265.7	18728.5	17510.4	22331.5	25265.9	18201.7	22019.7	21179.3	20073.6	21155	20713.2	14149.9	13537.4
POLYAMINSYN3-PWY	superpathway of polyamine biosynthesis II	1127.04	984.715	1701.4	0	1207.16	615.171	4277.94	5164.47	4766.6	4096.7	3705.8	3171.79	3474.87	3337.23	2954.39	1996.28	2433.91	2352.2	3594.43	3671.59	3398.08	3490.82	1546.75	1739.97	1579.31	1821.55	3808.64	3894.45	3585.64	4870.01	4067.1	4019.4	4195.7	4015.5	3607.61	3659.72	3917.18	3724.01	3619.49	4212.68	2997.57	3763.48	3144.83	3164.06	3312.31	3152.58	2796.44	2635.92
POLYAMSYN-PWY	superpathway of polyamine biosynthesis I	1966.8	1796.92	1663.25	37.9924	1795.28	1173.82	4336.55	5251.76	4876.5	4179.46	3607.1	3107.31	3383.8	3250.43	2850.59	1919.32	2346.59	2266.66	4720.93	4929.65	4487.38	4636.92	1473.01	1657.48	1503.57	1737.58	4445.53	4654.97	4303.09	5371.28	4181.56	4099.46	4272.73	4116.34	3715	3769.52	4013.01	3859.8	5295.71	6213.56	4483.5	5611.16	3243.81	3413.62	3400.74	3341.18	3951.28	3833.39
POLYISOPRENSYN-PWY	polyisoprenoid biosynthesis (E. coli)	3751.71	3695.84	5265.7	33.5926	3777.3	2274.45	7343.87	8817.64	8157.85	7191.69	5981.24	5448.49	6176.11	6142.03	9563.66	7688.02	8301.1	8080.86	7570.18	7843.24	7193.09	7561.32	5773.11	6471.48	5585.61	6588.83	8692.07	9003.27	8634.91	10704.8	8080.73	8056.1	8275.97	8095.08	11253.3	10880.2	10779.4	10233.2	9982.67	11246.3	8092.72	10014.9	9808.32	9633.09	10023.3	9479.31	7829.06	7604.04
PPGPPMET-PWY	ppGpp biosynthesis	1318.54	19.1516	382.813	37.0235	1198.36	776.909	68.1946	102.243	119.334	27.478	107.458	103.377	148.49	99.699	41.6326	10.8214	28.3021	10.8216	87.2736	52.4232	49.9224	54.9109	56.5755	56.5839	62.3775	66.5481	2406.51	2713.75	2306.19	2124.39	1679.35	1540.06	1466.04	1552.45	537.567	526.821	550.818	533.19	201.536	243.764	151.841	152.773	2007.23	2218.05	1993.94	2105.71	432.322	393.25
PROTOCATECHUATE-ORTHO-CLEAVAGE-PWY	protocatechuate degradation II (ortho-cleavage pathway)	0	0	126.528	0	0	0	0	0	1.408	0	1.792	2.3999	0	0	0	0	0	0	0	0	0	0	0	0	0	0	10.7981	15.5963	7.1991	11.5982	18.2035	17.5958	15.9968	16.1886	23.1922	30.5782	24.7912	29.5863	0	0	0	0	0	0	0	0	0	0
PRPP-PWY	superpathway of histidine, purine, and pyrimidine biosynthesis	3183.02	1515.16	2782.38	37.2162	2666.87	1796.09	4544.15	5715.76	4667.1	4265	3006.35	2920.28	3059.04	2715.66	4073.1	3205.54	3902.49	3645.46	4459.02	4377.58	4280.26	4582.03	4332.54	5039.75	4399.95	5232.62	8036.71	8628.84	7728.3	10145.4	7120.89	6913.31	7349.41	7198.73	7826.29	7633.28	7622.69	7340.82	8661.9	9591.12	6971.71	8883.81	9069.1	9185.91	9487.07	8902.06	5306.73	5038.89
PWY-1269	CMP-3-deoxy-D-manno-octulosonate biosynthesis I	3176.35	2756.61	2929.93	37.6001	3281.28	1844.07	4231.38	5149.69	4648.76	4129.36	2883.39	2595.4	2949.38	2867.17	5712.38	4366.69	4762.23	4733.08	4951.98	5273.32	4757.64	4893.88	2422.66	2718.69	2334.08	2751.97	5728.79	6000.74	5834.67	6837.44	4603.81	4516.85	4607.18	4584.55	7692.33	7382.31	7445.19	7034.71	6173.83	7137.91	5018.03	6323.18	4935	4913.69	5048.42	4747.06	5402.95	5272.1
PWY-1541	superpathway of taurine degradation	0	0	0	0	0	0	6.856	0	2.2688	0	0	0	0	0	0	0	0	0	0	0	0	0	51.3873	53.0169	53.0357	61.9033	26.3908	17.8807	25.4245	34.1189	0	0	0	0	0	0	0	0	11.7812	7.738	0	11.5892	122.949	129.449	142.278	158.422	11.6825	0
PWY-181	photorespiration	0	0	0	0	0	0	63.6603	47.8363	150.13	87.3325	0	0	0	0	0	0	0	0	0	0	0	0	756.846	971.413	570.229	1079.98	84.9023	55.8231	82.166	111.316	0	0	0	0	0	0	0	0	37.2539	23.9619	0	37.2467	384.732	406.081	450.861	502.659	39.8663	0
PWY-1861	formaldehyde assimilation II (RuMP Cycle)	149.84	690.929	0	0	114.792	140.75	2959.8	3650.97	3158.67	2676.9	4354.87	3691	3646.6	4344.18	1305.95	1269.81	1650.19	1508.55	3548.93	3403.4	2423.93	2542.63	83.811	95.7778	67.8743	83.8301	4245.17	4366.98	3414.12	4611.16	5160	5044.41	5699.02	4982.62	67.881	0	0	0	3727.3	4525.41	2047.57	2983.89	171.32	0	0	0	1629.17	1468.61
PWY-2941	L-lysine biosynthesis II	1778.22	1064.5	450.638	0	1557.27	934.426	3329.08	4088.95	3866.99	3512.8	3040.42	2649.85	2741.15	2803.66	834.047	706.51	860.611	848.275	4326.06	4113.93	3166.32	3419.2	3304.86	3461.06	2946.25	3692.94	6162.84	6963.44	6112.65	7492.24	5711.42	5451.45	5789.58	5731.4	462.342	562.557	606.892	508.215	5440	6249.53	3418.09	4904.27	2820.97	2758.47	2005.22	2141.54	2572.56	2275.16
PWY-2942	L-lysine biosynthesis III	6492.52	8193.16	10810.1	38.5159	6602.34	3875.81	21408.5	24675.4	23735.2	21182.9	25559.9	21662.4	24653.6	24796.4	21626.3	17301.1	18894.9	18127.5	18308.2	19150.6	17006.9	18206.2	19598.1	21545	19061.4	21700.4	22766.7	24274.7	20928	27226	26369.7	26145	28193.5	27045.6	20330.4	20226.2	20600.1	19311.6	24244.2	27512.9	19781.8	23963.3	22124	21040.8	22031.9	21579	15291.5	14670.1
PWY-3001	superpathway of L-isoleucine biosynthesis I	6284.65	7832.7	10649.8	41.3315	6391.8	3706.53	20231.8	23320.1	22353.2	19984.3	23451.4	19922.2	22544.7	22859.9	20633.1	16584.1	18061.1	17350.5	17477.2	18434.5	16292.6	17442.6	19131.8	20974	18547.5	21166	21829.7	23307.1	20151.6	26183.8	24107.8	23902.6	25771.2	24532.1	19957.6	19825.2	20123.9	18828.3	23112.5	26295.6	18824.6	22841.3	22065.7	20984.6	21991.9	21512.2	14734.4	14065.8
PWY-3661	glycine betaine degradation I	0	0	0	0	0	0	55.0348	41.6198	127.947	74.7919	0	0	0	0	0	0	0	0	0	0	0	0	672.662	868.725	500.326	975.142	63.5158	50.1606	56.4853	97.9272	0	0	0	0	0	0	0	0	0	0	0	0	341.622	359.294	398.543	444.693	34.9166	0
PWY-3781	aerobic respiration I (cytochrome c)	95.4796	0	0	0	101.419	192.35	79.8506	47.9528	211.044	87.8153	0	0	0	0	0	0	0	0	31.9733	43.9526	71.8599	123.593	804.513	1063.93	596.745	1168.6	71.8755	55.9278	105.722	135.648	0	0	0	0	0	0	0	0	131.611	157.508	95.7553	127.634	395.976	419.459	466.426	520.737	39.9552	0
PWY-4984	urea cycle	863.333	1284.19	1404.06	0	919.109	472.594	1661.27	1839.78	2010.13	1151.85	442.536	472.455	489.749	537.554	1670.28	1606.45	1740.17	1379.29	1802.47	1828.21	1676.67	1563.9	2687.81	2998.43	2381.36	3039.7	1770.48	1335.87	2120.54	2466.15	430.373	455.756	464.23	475.937	1908.88	2017.33	1969.73	1790.83	3718.74	4266.85	3091.09	3828.26	4776.35	4411.88	4626.14	4902.73	1583.76	1418.6
PWY-5005	biotin biosynthesis II	635.205	1029.17	896.674	0	758.265	244.676	904.737	1068.72	858.301	828.538	144.376	50.565	71.8288	96.421	2410.57	1532.48	1835.42	1846.27	1383.16	1630.58	1294.92	1326.69	0	4.1971	13.7626	6.5928	835.02	936.392	894.867	1162.98	385.567	338.207	397.892	465.613	2590.4	2699.9	3095.35	2851.01	1602.68	2082.98	1473.04	1885.15	19.1589	4.198	5.3967	9.5896	823.631	756.242
PWY-5022	4-aminobutanoate degradation V	730.964	500.602	386.095	0	709.583	481.617	886.221	1028.93	833.727	794.65	186.304	119.783	141.608	147.587	680.742	492.063	565.596	491.354	1116.83	1355.25	1112.76	1123.73	402.928	448.87	343.164	493.416	777.711	816.84	737.446	974.981	625.197	630.991	768.206	434.45	957.849	1119.19	1070.97	972.543	1229.27	1505.65	1008.68	1273.71	1929.16	1910.08	1860.43	1997.42	895.711	779.236
PWY-5028	L-histidine degradation II	0	0	0	0	0	17.3036	0	0	0	0	0	0	0	0	0	0	0	0	0	0	0	0	0	0	0	0	0	0	0	0	0	0	0	0	0	0	0	0	0	0	0	0	0	0	0	0	0	0
PWY-5088	L-glutamate degradation VIII (to propanoate)	98.74	27.0595	0	0	142.232	75.896	33.1994	70.5207	52.9565	39.0301	0	0	0	0	0	0	0	0	0	0	0	0	0	0	0	0	724.488	716.028	710.723	955.098	0	0	0	0	0	0	0	0	218.915	242.131	167.506	167.17	0	0	0	0	347.174	306.032
PWY-5097	L-lysine biosynthesis VI	6478.39	8182.85	10747.7	38.0492	6547.43	3859.52	21226.5	24427.7	23518.1	20979.4	25176.2	21327.9	24234.1	24420	21615.2	17299.7	18864.6	18121.5	18139.7	18986.2	16862.2	18032.9	19693.2	21664	19158.7	21780	22521.1	24066.2	20714.8	26975.1	25991.8	25744.4	27817.5	26688.3	20490.4	20382.9	20751.2	19450.2	24104	27312.8	19678.1	23807.2	22201.1	21101.1	22095.4	21666.8	15213	14575.8
PWY-5100	pyruvate fermentation to acetate and lactate II	5870.57	7420.98	9086.86	33.8736	6074.53	3461.45	20009.8	23092.5	21910.9	19791.1	25744.1	21602	24515.7	24749.6	20016.8	15979.6	17472.6	16804.5	16775.6	17764.2	15529.2	16488.4	18414.4	20070	17890.9	20316.9	22239.2	23896.7	19900.7	26103.3	26859.6	26472.6	28854	27355.8	18212.5	18151.5	18639.8	17322.9	22343.3	25334.9	17940.3	21756.7	20589.4	19557	20336.5	20005.8	13880.3	13229.3
PWY-5101	L-isoleucine biosynthesis II	6980.85	8941.28	11937.9	44.6701	7092.93	4101.22	24263.9	27898.1	26755.6	24069.7	29502.6	25025.2	28472.6	28661.7	23900	19323.7	21048.8	20152.2	20354.8	21485.5	19000.9	20431.6	22987.9	25274.2	22345.1	25483.2	26135	27850.2	23921.1	31081.7	30406	30016.4	32503.9	30899.3	22639.9	22476.1	22772.6	21298.1	26976.7	30689.9	22022.5	26742.3	26103.3	24857.3	26095.3	25422.5	17005.7	16225.2
PWY-5103	L-isoleucine biosynthesis III	6147	7883.08	10766	44.3012	6279.17	3624.88	21084.4	24245.6	23263.1	20949.8	25457.4	21597.8	24605.6	24758.6	20922.4	16878.3	18417.1	17612.7	17749.2	18746.2	16551	17828.3	19958.8	21960.7	19387.9	22158.3	22391.1	23866.7	20571.8	26812.7	25937.5	25722.1	27778	26482.6	19702.1	19583.8	19858.6	18588.2	23504.3	26770.3	19152.4	23253.9	22648.6	21545.1	22549.8	21986.5	14870	14186.9
PWY-5104	L-isoleucine biosynthesis IV	6662.7	8221.63	10074.6	39.5838	6767.55	3881.13	22429.2	25830.5	24650.2	22235.5	27516.6	23278.6	26461	26661.4	21992.8	17793.8	19433.1	18607.3	18711	19746.7	17524.3	18841.8	21037.6	23049.2	20515.8	23343.3	25467.6	27210.5	23321.8	30104.6	29402.7	28999.5	31413.6	29833.5	20742	20571.7	20885.3	19527.9	25368.4	28872	20686.7	25203.1	24363.7	23222	24425.7	23801.8	15979.9	15253.1
PWY-5121	superpathway of geranylgeranyl diphosphate biosynthesis II (via MEP)	5526.55	7098.17	9438.59	33.3467	5634	3259.1	18311.5	21124	20236.2	18087	21602.4	18321.1	20861.6	20970.6	18694.8	14903.7	16327.3	15650	15773.7	16525.9	14662.7	15711.1	16607.4	18267	16181.8	18420.4	19637.5	20962.8	18103.4	23570.3	22707.5	22533.7	24299.9	23281.5	17551.5	17495.3	17880.4	16743.4	20713.1	23603.2	16875.7	20531.2	18630	17626.5	18590.2	18083.9	13064.5	12585.9
PWY-5154	L-arginine biosynthesis III (via N-acetyl-L-citrulline)	3370.48	3308.21	4275.47	34.3634	3305.16	1986.53	5455.3	6675.42	6069.62	5388.94	4141.95	3855.28	4336.81	4343.64	7422.56	5967.36	6454.46	6286.33	5875.96	6051.46	5642.76	5871.73	4058.42	4664.39	3890.22	4797.4	6627.3	6804.9	6781.77	8260.43	5746.58	5822.14	5821.05	5778.1	9700.83	9269.67	9064.77	8669.83	7743.83	8761.08	6257.68	7842.16	7561.89	7665.14	7973.05	7420.5	6706.22	6541.18
PWY-5177	glutaryl-CoA degradation	945.518	73.5015	560.801	0	647.598	548.714	223.258	296.196	327.212	274.218	78.9942	45.3212	67.3316	83.905	92.0781	66.8405	66.9185	53.0619	163.956	239.18	188.25	236.323	544.97	598.751	484.453	685.053	693.499	746.817	648.111	726.381	68.8733	43.727	56.893	52.1388	763.754	768.313	774.448	804.369	663.163	796.758	558.244	655.504	1174.05	1047.03	1041.81	1030.4	196.636	159.995
PWY-5180	toluene degradation I (aerobic) (via o-cresol)	92.4775	0	0	0	97.9693	173.299	0	0	0	0	0	0	0	0	0	0	0	0	0	0	0	0	0	0	0	0	0	0	0	0	0	0	0	0	0	0	0	0	0	0	0	0	0	0	0	0	0	0
PWY-5181	toluene degradation III (aerobic) (via p-cresol)	0	0	105.766	0	0	0	0	0	1.1733	0	1.4933	2	0	0	0	0	0	0	0	0	0	0	0	0	0	0	8.9993	12.9987	5.9997	9.6661	15.6211	14.6652	13.3322	13.4922	19.3306	25.4886	20.6636	24.6619	0	0	0	0	0	0	0	0	0	0
PWY-5182	toluene degradation II (aerobic) (via 4-methylcatechol)	92.4775	0	0	0	97.9693	173.299	0	0	0	0	0	0	0	0	0	0	0	0	0	0	0	0	0	0	0	0	0	0	0	0	0	0	0	0	0	0	0	0	0	0	0	0	0	0	0	0	0	0
PWY-5188	tetrapyrrole biosynthesis I (from glutamate)	2999.27	3067.89	3823.89	32.3467	2923.8	1632.58	7893.85	9008.33	8593.34	7631.35	8576.99	6953.68	7972.47	8051.03	8798.64	6940.13	7659.36	7449.81	6980.86	7300.54	6617.21	6939.75	8748.3	9539.8	8693.32	9582.29	9985.27	11072.5	9284.98	11968.9	9702.96	9377.97	10504.8	9901.03	8319.94	8366.48	8875.23	8063.54	9844.77	11280.3	8165.64	10024.8	10118.4	9665.66	10211.1	10080.6	5812.05	5567.18
PWY-5189	tetrapyrrole biosynthesis II (from glycine)	2852.36	2896.8	3647.63	32.1954	2762.45	1537.82	7314.8	8358.55	7947.1	7048.56	7767.07	6301.95	7194.52	7290.65	8171.33	6436.32	7088.23	6924.42	6608.24	6976.11	6296.87	6589.45	8101.52	8860.08	8073.88	8881.01	8966.47	9821.45	8509.7	10966.7	8169.52	8043.5	8938.64	8435.77	7827.48	7877.26	8364.09	7592.56	9140.31	10491.4	7560.82	9252.83	9443.6	8979.82	9512.59	9411.45	5474.42	5229.11
PWY-5265	peptidoglycan biosynthesis II (staphylococci)	331.285	1035.45	0	0	306.9	239.071	2821.02	3565.76	3324.35	3157.26	118.261	0	141.245	59.4994	46.5051	0	0	109.597	4708.53	4726.14	3646.54	3990.87	173.575	189.04	128.608	172.843	1768.92	2068.67	1941.82	3471.72	0	0	0	59.466	0	0	7.9697	3.7036	5179.08	6357.28	3465.43	4555.95	45.8851	52.054	153.36	123.174	1021.61	894.673
PWY-5304	superpathway of sulfur oxidation (Acidianus ambivalens)	1044	894	3742	0	1052	499	6453	7162	6782.66	6184	9133	7201	8196	8400	7982	6454	6932	6874	3749	4123	3920	3933	9536	10365.3	9522	10106.7	6312.68	7208	5607.32	7719	8086	7388.66	8967	8153	4870.34	4733.66	5083.34	4234.34	4587.68	4924	3596	4227.68	7543	6769	7057	6893.34	3710	3549
PWY-5345	superpathway of L-methionine biosynthesis (by sulfhydrylation)	1676.91	358.017	1068.98	14.7392	1491.6	1154.8	1539.81	1949.3	1377.12	1562.08	360.902	243.502	350.835	212.807	1149.69	778.627	988.227	895.543	1810.39	1708.4	1721.78	1871.01	1424.27	1703.6	1560.39	1787.68	2092.84	2215.46	2159.18	3458.13	1053.57	1146.42	1117.65	1235.51	1966.84	1928.71	1996.34	1899.03	3391.03	3689.44	2631.24	3456.31	5211.06	5466.92	5203.58	5386.86	1155.48	1155.4
PWY-5347	superpathway of L-methionine biosynthesis (transsulfuration)	3312.5	3351.73	5758.69	39.5475	3194.57	1797.26	12026.1	14026.4	12883.7	11839	17559.6	14757.5	16637.4	16933.2	9101.04	6490.34	7598.37	7514	6329.14	6971.02	6059.79	6536.92	11097.6	12121.9	10686	12179	14649.3	15964	13178.3	17252.1	18100.6	17745.5	19470	18503.7	8167.95	8402.2	9240.52	8486.48	9587.04	10460.9	7745.18	9011.5	12742.5	12505.1	12421.7	12661.8	8921.82	8608.38
PWY-5384	sucrose degradation IV (sucrose phosphorylase)	2593.71	4082.59	7718.39	46.7064	2696.17	1577.53	10913.4	12539.5	12228	10809.2	14219.3	12151.1	14008.9	13805.7	11562.7	9373.97	10376	9625.99	8323.04	8770.92	7927.96	8790.48	10418.2	11832.8	10508.7	11884.3	10700.8	11044.5	9152.15	11496.3	14069.7	13967.9	14890.1	14421.4	7181.77	7252.92	7564.18	7131.54	10728.5	12030.4	8808.25	10905.4	11116.2	10672.7	11182.1	11017.7	7431.71	6940.07
PWY-5415	catechol degradation I (meta-cleavage pathway)	41.1759	0	0	0	57.7496	46.6344	0	0	0	0	0	0	0	0	0	0	0	0	0	0	0	0	0	0	0	0	0	0	0	0	0	0	0	0	0	0	0	0	0	0	0	0	0	0	0	0	0	0
PWY-5417	catechol degradation III (ortho-cleavage pathway)	0	0	86.7273	0	0	0	0	0	0.96	0	1.2218	1.6364	0	0	0	0	0	0	0	0	0	0	0	0	0	0	7.3636	10.6364	4.9091	7.9091	12.8168	12	10.9091	11.04	15.8182	20.8582	16.9091	20.1818	0	0	0	0	0	0	0	0	0	0
PWY-5431	aromatic compounds degradation via &beta;-ketoadipate	0	0	86.7273	0	0	0	0	0	0.96	0	1.2218	1.6364	0	0	0	0	0	0	0	0	0	0	0	0	0	0	7.3636	10.6364	4.9091	7.9091	12.8168	12	10.9091	11.04	15.8182	20.8582	16.9091	20.1818	0	0	0	0	0	0	0	0	0	0
PWY-5484	glycolysis II (from fructose 6-phosphate)	5154.39	4299.14	8837.83	47.8827	5250.63	3018.25	14610.9	17306.9	16088.7	13934.2	19027.7	16756.8	19119.1	19272.1	15814.6	12795.5	14006.3	13346.7	11089	11436.1	9990.17	10469.2	10939	12427.9	10654.1	12340.9	16143.8	16386.8	15193.7	19955.2	19207.1	19607.6	19650.3	19317.5	16539	16253.5	16192.9	15362.1	16218	18414.6	13133.2	15983.7	15814.4	15256.6	16269.7	15471.5	11826.3	11309.8
PWY-5505	L-glutamate and L-glutamine biosynthesis	4825.58	6627.86	9514.27	0	4692.39	2699.67	17697.1	20123.6	19335.5	17396.3	21848.6	18387	20519.3	21038.9	18904.6	15092	16298.3	16036.5	14138.6	14926.8	13155.5	14077.1	18075.3	19731.5	17531.7	19785.6	19112.5	20778.9	17729.4	23520.6	21396.3	21425.7	23783	22227.7	16939.1	17090.2	17937.2	16447.7	19465.2	21989.6	15460.7	18787.4	19569.6	18354.9	19261.3	19087.8	11817.4	11184.7
PWY-5507	adenosylcobalamin biosynthesis I (early cobalt insertion)	0	0	0	0	0	0	167.49	127.457	379.712	226.599	0	0	0	0	0	0	0	0	0	0	0	0	590.96	685.791	557.454	744.301	186.112	146.973	165.786	284	0	0	0	0	0	0	0	0	0	0	0	0	330.598	262.611	362.964	292.126	105.276	0
PWY-5509	adenosylcobalamin biosynthesis from cobyrinate a,c-diamide I	4704.38	6635.46	6524.35	16.4581	4992.25	2893.85	15945.2	18182.7	17925.9	15802.2	17837.6	15015	17306.5	17135.9	17439.8	13881.3	15214.5	14357.5	13890.8	14743.2	13201.9	14097.3	14836.8	16359.3	14536.4	16512.2	16261.1	17168.4	14771	18817.9	19162.6	18940.1	20530.2	19684.4	15479.5	15567.9	15824.1	14925.6	18380.5	20969.6	15341.4	18504.5	16530.5	15458.6	16419	16164.5	10949.9	10596.5
PWY-5531	chlorophyllide a biosynthesis II (anaerobic)	0	0	0	0	0	0	0	0	0	0	0	0	0	0	0	0	0	0	0	0	0	0	0	0	0	0	0	0	0	0	0	0	0	0	0	0	0	0	0	0	0	0	0	0	0	0	0	0
PWY-5532	adenosine nucleotides degradation IV	53.6844	15.1428	0	0	63.543	39.051	152.189	142.57	188.523	147.13	35.8894	0	38.3083	18.1195	0	0	0	0	69.5074	120.53	115.187	98.5831	48.9284	55.4006	41.1086	50.5951	237.748	257.085	219.983	311.851	31.4744	0	0	26.4535	0	0	0	0	322.757	378.656	281.09	324.574	0	57.7825	52.2073	60.2506	129.381	120.531
PWY-5659	GDP-mannose biosynthesis	3768.61	4398.14	3751.47	11.1171	3875.2	2245.76	11011.6	12951.3	12306.1	11131.3	10106.9	8869.28	9815.63	10235.7	9442.76	7731.72	8246.41	8227.11	11376.4	11837.4	10464.5	11177.3	8822.48	9516.24	8470.29	9623.6	10298.3	10654.1	9904.7	12717.9	9565.67	9732.98	9999.79	9534.37	10632.9	10240.5	10146.6	9470.54	12957.8	14883.6	10606.8	13020.1	11180.6	10672.1	10726.5	10514.1	8601.83	8572.34
PWY-5667	CDP-diacylglycerol biosynthesis I	6725.17	8266.68	11384.6	47.6459	6651.7	3962.64	22257.1	25595.6	24481.8	21901.6	27693.8	23215.7	26526.9	26627.8	22533	18002.2	19763.7	18892.9	18385.9	19294.1	17180.2	18432.1	20815.8	22966.6	20356	23147.8	24255.6	25975.9	22195.1	28876.8	28947.6	28605.3	31087.4	29735.8	21031.6	21032.1	21579.1	20244.7	24821.5	28088.6	20264.5	24610.4	24046.5	22920.3	24129.8	23476.1	15596.8	14900.3
PWY-5676	acetyl-CoA fermentation to butanoate II	2650.12	2183.57	141.972	0	2666.34	1486.24	6649.47	8302.49	7335.87	6902.85	8704.88	7076.69	7704.26	8255.56	3375.29	2641.69	3105.86	2897.6	5991.47	6441.12	5421.02	6102.79	5612.4	6044.71	5263.43	6443.96	10104.1	10774.5	8789.13	10544.6	11966	11512.2	12550.1	11945.9	2375.99	2732.18	2440.6	2424.76	7894.17	9245.12	6072.23	7658.06	5551.62	5333.46	5742.96	5755.96	5554.52	5169.77
PWY-5677	succinate fermentation to butanoate	497.121	524.257	65.7602	0	574.597	287.535	1065.26	1214.87	996.511	881.828	714.641	558.207	627.609	627.447	794.793	590.301	674.749	569.108	1006.26	1157.35	1016.48	994.25	257.452	282.563	268.434	311.658	804.557	921.584	821.476	1207.76	651.316	705.688	806.135	544.036	1187.7	1374.45	1269.47	1163	1357.1	1701.63	1123.63	1481.68	546.897	397.591	419.336	464.85	1080.45	977.029
PWY-5686	UMP biosynthesis	6399.46	8020.2	10951	36.8411	6482.22	3759.8	21206.9	24457.1	23405.4	20941.9	25124.1	21350.5	24233.3	24397.5	21287.3	16981.2	18587	17810.2	18220.1	19110.9	16950	18126	19414.6	21298.7	18896.9	21488.5	23134.4	24721.6	21276.3	27576.8	26587.3	26324	28367	27153.6	19461	19410.8	19828.2	18544.5	24085.4	27379.3	19655.5	23895.1	21781.1	20555.2	21528.9	21094	15074.8	14446.5
PWY-5695	urate biosynthesis/inosine 5'-phosphate degradation	5170.26	5256.55	6516.27	41.9402	5230.25	3193.97	10322	12440.5	11431.4	10263.1	7318.27	6611.31	7453.78	7408.48	12407.4	9712.89	10569.2	10392.8	11653	12079.4	10790.2	11394.8	7682.43	7983.85	7276.4	7929.14	11389.3	12027.5	11302.1	14392.3	9677.71	9733.57	10008.4	9787.25	14400.6	14016.6	13995.9	13321	14469.7	16601.5	11549.9	14213.1	12733.2	12745.8	13046.7	12566.6	10422.7	10122.9
PWY-5705	allantoin degradation to glyoxylate III	202.011	112.716	250.918	0	158.057	104.955	286.995	329.638	377.574	304.88	338.68	365.626	344.349	326.994	203.73	179.656	174.389	186.737	219.779	377.084	237.118	280.418	620.997	728.403	630.803	717.973	951.899	1002.24	875.746	1041.33	1056.18	909.354	1089.47	973.527	469.362	439.777	346.381	346.238	738.138	809.168	604.895	794.611	781.937	688.822	682.776	792.436	519.113	470.891
PWY-5741	ethylmalonyl-CoA pathway	0	0	0	0	0	0	12.7849	9.5929	30.3252	17.5715	0	0	0	0	0	0	0	0	0	0	0	0	161.391	209.298	119.719	235.516	14.8463	11.1895	13.3882	22.3624	0	0	0	0	0	0	0	0	0	0	0	0	79.104	92.3899	100.297	114.868	7.9907	0
PWY-5747	2-methylcitrate cycle II	60.4154	0	0	0	61.8291	109.605	0	0	0	0	0	0	0	0	0	0	0	0	0	0	0	0	0	0	0	0	0	0	0	0	0	0	0	0	0	0	0	0	0	0	0	0	0	0	0	0	0	0
PWY-5823	superpathway of CDP-glucose-derived O-antigen building blocks biosynthesis	52.9374	0	0	0	99.0324	65.6684	98.5354	133.627	105.192	89.7477	43.3813	29.3816	26.7502	0	0	0	0	0	0	0	0	0	0	0	0	0	197.597	168.558	185.533	161.138	136.858	118.615	136.607	167.993	0	0	0	0	0	0	0	0	0	0	0	0	154.332	149.448
PWY-5837	1,4-dihydroxy-2-naphthoate biosynthesis I	568.314	29.2504	467.162	34.0036	436.052	378.772	160.522	163.397	190.254	92.1871	53.8079	18.5078	43.9401	18.5289	72.9423	43.0016	53.5838	48.1226	250.943	246.499	199.667	228.305	63.9526	58.0589	91.3508	93.4259	388.317	412.363	363.522	408.108	45.6647	44.8323	68.0039	49.5924	495.023	487.746	491.572	475.109	395.581	474.251	309.547	383.222	1513.87	1644.14	1512.19	1572.38	120.51	160.287
PWY-5838	superpathway of menaquinol-8 biosynthesis I	1225.22	96.7132	1148.25	32.9464	1041.05	794.231	495.551	512.732	582.78	296.618	176.298	62.395	145.418	62.571	241.387	143.676	178.349	160.516	736.59	731.102	602.725	681.346	206.861	189.889	287.903	297.512	1086.5	1139.49	1034	1172.63	151.878	149.193	222.78	164.415	1442.48	1412.08	1412.23	1362.01	1140.13	1352.58	897.29	1110.98	3031.5	3172.17	3068.26	3050.62	388.442	505.439
PWY-5840	superpathway of menaquinol-7 biosynthesis	1238.65	96.8913	1162.46	32.8623	1051.41	802.31	498.685	515.428	586.661	297.769	176.904	62.4751	145.803	62.6431	241.815	143.862	178.621	160.736	742.259	736.608	606.611	686.176	207.636	190.465	289.464	298.892	1098.27	1152.42	1043.84	1183.45	152.17	149.474	223.412	164.762	1449.86	1420.31	1421.41	1370.71	1150.49	1365.69	905.255	1120.64	3098.63	3242.8	3132.95	3121.76	389.436	507.111
PWY-5845	superpathway of menaquinol-9 biosynthesis	1039.45	73.5196	844.098	32.8623	816.763	664.07	220.933	171.592	185.997	144.489	79.689	47.1437	77.6612	47.2385	97.2372	85.0448	62.4609	77.2998	267.017	286.816	257.862	310.958	158.926	141.133	219.17	225.502	832.173	885.034	765.497	858.333	115.405	113.321	133.287	125.089	1110.16	1098.08	1092.57	1088.37	708.033	815.254	576.172	646.543	2714.06	2870.36	2741.48	2753.5	252.679	266.806
PWY-5850	superpathway of menaquinol-6 biosynthesis I	1039.45	73.5196	844.098	32.8623	816.763	664.07	220.933	171.592	185.997	144.489	79.689	47.1437	77.6612	47.2385	97.2372	85.0448	62.4609	77.2998	267.017	286.816	257.862	310.958	158.926	141.133	219.17	225.502	832.173	885.034	765.497	858.333	115.405	113.321	133.287	125.089	1110.16	1098.08	1092.57	1088.37	708.033	815.254	576.172	646.543	2714.06	2870.36	2741.48	2753.5	252.679	266.806
PWY-5855	ubiquinol-7 biosynthesis (prokaryotic)	442.101	18.8258	303.784	35.8617	329.034	291.833	28.051	14.9373	48.8465	27.2296	2.7766	20.5414	8.91	19.2471	18.8214	10.6631	8.2462	10.6802	0	0	0	0	275.094	339.308	226.766	379.692	357.246	401.174	325.049	414.615	125.201	144.405	112.355	128.929	408.517	394.856	398.003	405.023	168.509	179.5	119.2	129.359	1583.5	1721.11	1599.06	1800.71	82.7829	61.9695
PWY-5856	ubiquinol-9 biosynthesis (prokaryotic)	442.101	18.8258	303.784	35.8617	329.034	291.833	28.051	14.9373	48.8465	27.2296	2.7766	20.5414	8.91	19.2471	18.8214	10.6631	8.2462	10.6802	0	0	0	0	275.094	339.308	226.766	379.692	357.246	401.174	325.049	414.615	125.201	144.405	112.355	128.929	408.517	394.856	398.003	405.023	168.509	179.5	119.2	129.359	1583.5	1721.11	1599.06	1800.71	82.7829	61.9695
PWY-5857	ubiquinol-10 biosynthesis (prokaryotic)	442.101	18.8258	303.784	35.8617	329.034	291.833	28.051	14.9373	48.8465	27.2296	2.7766	20.5414	8.91	19.2471	18.8214	10.6631	8.2462	10.6802	0	0	0	0	275.094	339.308	226.766	379.692	357.246	401.174	325.049	414.615	125.201	144.405	112.355	128.929	408.517	394.856	398.003	405.023	168.509	179.5	119.2	129.359	1583.5	1721.11	1599.06	1800.71	82.7829	61.9695
PWY-5860	superpathway of demethylmenaquinol-6 biosynthesis I	817.749	49.6094	632.738	33.031	613.851	524.365	150.538	115.986	126.073	97.7478	53.7397	31.6564	52.332	31.7003	65.3098	57.1426	41.8643	51.888	182.214	195.876	175.905	212.854	107.849	95.3948	149.892	153.636	594.746	635.958	542.562	606.4	77.9168	76.4915	90.1783	84.5588	788.066	781.939	779.742	778.896	493.416	568.666	401.56	448.551	2140.62	2290.17	2156.99	2189.35	171.674	181.571
PWY-5861	superpathway of demethylmenaquinol-8 biosynthesis	995.941	65.5114	901.123	33.1587	810.772	650.664	347.177	356.437	409.642	203.832	120.579	41.9956	98.9195	42.0797	163.947	97.0639	120.742	108.551	524.433	518.909	424.353	481.745	141.141	128.969	198.508	204.128	793.995	837.553	749.467	846.97	102.957	101.105	152.246	111.633	1044.23	1025.52	1029.11	993.068	817.141	973.166	641.602	793.946	2443.3	2584.45	2467.09	2477.1	266.654	350.491
PWY-5862	superpathway of demethylmenaquinol-9 biosynthesis	817.749	49.6094	632.738	33.031	613.851	524.365	150.538	115.986	126.073	97.7478	53.7397	31.6564	52.332	31.7003	65.3098	57.1426	41.8643	51.888	182.214	195.876	175.905	212.854	107.849	95.3948	149.892	153.636	594.746	635.958	542.562	606.4	77.9168	76.4915	90.1783	84.5588	788.066	781.939	779.742	778.896	493.416	568.666	401.56	448.551	2140.62	2290.17	2156.99	2189.35	171.674	181.571
PWY-5863	superpathway of phylloquinol biosynthesis	638.738	33.4082	529.926	33.5478	492.314	424.859	183.214	186.524	217.128	105.277	61.472	21.1486	50.2015	21.173	83.3135	49.1232	61.2081	54.9716	286.114	281.089	227.728	260.354	73.0461	66.3211	104.312	106.69	442.444	469.85	414.169	465.177	52.1722	51.2214	77.6857	56.6588	563.207	554.966	559.355	540.542	450.798	540.368	352.796	436.74	1707.97	1851.08	1705.77	1772.15	137.532	182.83
PWY-5896	superpathway of menaquinol-10 biosynthesis	1039.45	73.5196	844.098	32.8623	816.763	664.07	220.933	171.592	185.997	144.489	79.689	47.1437	77.6612	47.2385	97.2372	85.0448	62.4609	77.2998	267.017	286.816	257.862	310.958	158.926	141.133	219.17	225.502	832.173	885.034	765.497	858.333	115.405	113.321	133.287	125.089	1110.16	1098.08	1092.57	1088.37	708.033	815.254	576.172	646.543	2714.06	2870.36	2741.48	2753.5	252.679	266.806
PWY-5897	superpathway of menaquinol-11 biosynthesis	1151.78	85.1957	1061.31	33.0068	966.389	749.034	442.106	456.087	520.594	262.653	155.65	54.7804	128.136	54.9161	212.607	126.324	156.924	141.173	662.322	656.417	539.524	611.095	182.995	167.638	255.907	263.927	985.188	1034.96	934.982	1058.48	133.659	131.283	196.596	144.775	1298.64	1272.71	1274.38	1229.41	1028.89	1222.78	809.009	1001.56	2879.69	3025.64	2909.43	2908.87	343.8	449.09
PWY-5898	superpathway of menaquinol-12 biosynthesis	1151.78	85.1957	1061.31	33.0068	966.389	749.034	442.106	456.087	520.594	262.653	155.65	54.7804	128.136	54.9161	212.607	126.324	156.924	141.173	662.322	656.417	539.524	611.095	182.995	167.638	255.907	263.927	985.188	1034.96	934.982	1058.48	133.659	131.283	196.596	144.775	1298.64	1272.71	1274.38	1229.41	1028.89	1222.78	809.009	1001.56	2879.69	3025.64	2909.43	2908.87	343.8	449.09
PWY-5899	superpathway of menaquinol-13 biosynthesis	1151.78	85.1957	1061.31	33.0068	966.389	749.034	442.106	456.087	520.594	262.653	155.65	54.7804	128.136	54.9161	212.607	126.324	156.924	141.173	662.322	656.417	539.524	611.095	182.995	167.638	255.907	263.927	985.188	1034.96	934.982	1058.48	133.659	131.283	196.596	144.775	1298.64	1272.71	1274.38	1229.41	1028.89	1222.78	809.009	1001.56	2879.69	3025.64	2909.43	2908.87	343.8	449.09
PWY-5910	superpathway of geranylgeranyldiphosphate biosynthesis I (via mevalonate)	65.3033	114.261	141.997	0	207.71	41.484	441.315	541.135	503.765	472.138	473.695	292.529	415.553	372.1	67.2334	38.5967	63.2189	56.9275	523.962	650.464	518.833	519.214	22.5466	22.2543	14.147	22.3056	441.814	529.421	356.312	593.457	370.866	405.932	413.358	379.73	43.6709	43.559	40.0036	36.8161	720.601	801.336	669.145	735.366	20.3411	13.974	13.1749	16.3628	680.83	600.331
PWY-5913	TCA cycle VI (obligate autotrophs)	2754.03	2128.13	4737.56	39.1457	2723.61	1663.39	5982.48	6980.89	6367.7	5457.18	6357.29	5835.75	6662.1	6679.7	4757.06	4034.38	4106.19	4449.05	4600.21	5459.02	4492.28	4643.26	4877.7	5319.05	4882.14	5362.07	7134.36	7796.87	7026.12	9042.99	7844.07	7804.23	7668.32	7517.57	7858.1	7438.76	7415.18	7151.7	7510.76	8716.69	6345.69	7505.79	8768.85	8674.47	9102.17	8773.74	5042.9	4856.04
PWY-5918	superpathay of heme biosynthesis from glutamate	1367.5	543.505	842.945	31.8424	1130.23	784.563	1612.34	1874.49	1732.05	1579.22	220.876	113.984	163.814	117.738	438.787	363.593	398.15	453.21	1550.43	1828.2	1656.92	1710.34	731.877	842.815	658.752	716.943	953.049	1080.09	1053.77	1218.45	631.573	419.676	672.378	493.367	939.519	888.048	862.551	887.534	1559.86	1591.97	1166.92	1387.21	2828.64	3054.88	2903.01	2990.48	1842.67	1729.74
PWY-5920	superpathway of heme biosynthesis from glycine	666.115	29.5292	425.437	0	466.426	408.885	44.3796	23.7692	76.8649	43.1084	4.4212	5.8034	13.874	0	29.1713	16.7347	13.0085	16.8489	0	0	0	0	330.638	402.867	278.075	414.337	408.308	462.293	388.679	456.06	43.4189	41.1608	54.2141	49.0293	509.635	500.097	473.52	465.113	231.681	251.387	174.82	175.679	995.568	1048.68	1043.77	937.762	131.462	98.4465
PWY-5971	palmitate biosynthesis II (bacteria and plants)	3012.45	3873.33	1827.56	0	4232.22	1887.36	8853.39	10306.6	10112.3	8981.04	5413.9	5073.02	5530.32	5588.15	4073.89	2654.43	3657.37	3436.64	9787.09	10560	9495.53	9996.15	2832.84	3137.95	2738.1	3299.88	7667.2	8102.59	7118.48	9112.57	7614.57	7734.06	7869.06	7243.64	3090.84	3048.08	2853.85	2626.49	9561.65	11053.5	8097.82	9654.48	3954.54	3480.62	4050.88	4067.79	9480.34	9295.68
PWY-5973	cis-vaccenate biosynthesis	6672.93	8083.61	9675.92	43.9999	6805.07	3964.82	20557.6	23678.5	22704.3	20145.8	23769.9	19896.4	22693.9	22750.8	21929.2	17501.1	19030.9	18335.5	17492.8	18456.5	16576.6	17549.7	19253.8	21089.7	18667.4	21335	22797.9	24433.4	21141.1	27203.8	25565.7	25315.2	27631	26271.6	21711.2	21482.4	21937.1	20512.2	23427.6	26575.3	19456.6	23511.8	22828.5	21678.1	22763.2	22451.7	15317.2	14683.8
PWY-5989	stearate biosynthesis II (bacteria and plants)	4842.14	4681.89	1421.63	38.8895	4489.09	3028.18	7096.23	8206.18	8206.93	7220.36	3779.53	3620.89	3899.36	3955.87	7537.97	6200.76	6278.18	6316.23	8777.28	9397.93	8529.21	8981.46	2129.72	2460.59	2144.1	2521.1	6066.68	6371.92	5703.05	7093.19	5768.93	5845.2	5830.71	5378.43	7830.96	7470.55	7286.12	6686.64	7820.86	9066.93	6573.4	7897.81	4372.78	4546.99	4378.72	5647.7	8837.38	8673.23
PWY-6071	superpathway of phenylethylamine degradation	0	0	146.772	0	0	0	0	0	1.7577	0	2.21	2.5131	0	0	0	0	0	0	0	0	0	0	0	0	0	0	13.4091	19.333	8.9601	14.4143	21.2381	19.9032	18.6072	18.7429	28.7321	37.7828	30.7101	36.5914	0	0	0	0	0	0	0	0	0	0
PWY-6121	5-aminoimidazole ribonucleotide biosynthesis I	6002.42	7538.54	9879.68	37.7155	6110.06	3563.63	19287.5	22276.3	21345.5	19030.4	22429.6	19038.3	21644.3	21769.8	19773.9	15784.9	17242	16553.6	16811.3	17645.6	15618.9	16692.1	17500	19290.6	17032.2	19439.7	20720.4	22133.6	19173.5	24977.6	23512.8	23377.5	25182.3	24119.7	19090.1	19004.1	19323.2	18099.8	22326.9	25399.1	18202.1	22118.4	20297.6	19276.4	20213.5	19774.4	14053.4	13475.2
PWY-6122	5-aminoimidazole ribonucleotide biosynthesis II	5903.65	7507.9	9862.39	34.0565	5989.76	3503.68	19339.1	22305.9	21385.6	19094.8	22391.1	18985.7	21565.6	21700.1	19436	15517.5	16955.7	16275.4	16913.5	17790	15719.3	16793.7	17598	19395.8	17127.2	19539.6	20619.5	22066.3	19047.5	24895.6	23395.9	23243	25101.1	24012.8	18661.2	18626.7	18958.5	17748.2	22253.9	25302.7	18131	22034.8	20184	19135.1	20078.3	19620.5	13953.7	13371.4
PWY-6123	inosine-5'-phosphate biosynthesis I	5900.73	7415.41	9711.11	34.2079	6032.59	3480.05	18185.1	21024.3	20159.8	18005.4	20681	17596.1	20063.7	20135.2	18978.3	15080.6	16537.1	15850	16187.1	17014.4	15070.6	16108.9	16000.9	17603.4	15589.6	17760.9	19304.5	20551.3	17883.2	23206.1	21872.6	21747.7	23321.8	22389.1	18202.3	18088.2	18485.3	17325.7	21177	24142.4	17264.3	21008.4	18335.9	17383.8	18290.5	17772.7	13544.7	13025.6
PWY-6125	superpathway of guanosine nucleotides de novo biosynthesis II	3866.05	4258.96	3692.86	38.4125	3840.95	2101.5	7283.85	8710.08	8191.09	6743.27	6232.05	5322.46	6173.37	6031.97	8887.07	6916.14	7535.41	7372.27	7655.04	8131.93	7234.5	7441.64	5275.41	5843.05	5157.09	6116.03	8913.74	9579.8	8829.43	10909.2	7806.02	7743.25	8069.77	7802.22	10597.9	10359.2	10671.8	10052.5	11504	13394.5	9696.54	11982.1	9686.2	9466.73	9835.04	9743.15	7532.59	7144.49
PWY-6126	superpathway of adenosine nucleotides de novo biosynthesis II	6642.38	8313.8	10108.5	42.6941	6692.48	3940.22	20250.8	23500.1	22734.6	20213.6	22925.3	19516	22483	22273.6	20171.6	16287.3	17754.5	16873.6	18066.4	18842.2	16759	18041.6	16974.8	18801.1	16719.1	19136.2	22022.3	23363.2	20199.2	26078.2	25032.2	24815.3	26528.6	25592.3	19146.2	18960.6	18991.5	18034.5	24414.8	27728.6	19943.5	24249.2	21067.6	20112.7	21075.1	20580.5	15059.7	14435
PWY-6147	6-hydroxymethyl-dihydropterin diphosphate biosynthesis I	4254.99	4540.36	5026.52	34.0565	4341.6	2528.09	11127.4	12761.5	12231.9	10983.3	11820.1	9987.33	11205.4	11370.1	10431	8452.18	8962.25	8916.87	10652.4	11372	10221.3	10673.3	8850.46	9612.79	8630.25	9541.59	12596.8	13514.6	12052.5	15244.8	12269.3	12204.7	13177.8	12443.5	10987.7	10729.9	10814.4	9925.36	13481.8	15406.3	11288.1	13505	11406.9	11257.6	11801.9	11341.6	9118.87	8933.13
PWY-6151	S-adenosyl-L-methionine cycle I	4391.15	5961.47	8537.84	33.8736	4451.66	2666.08	16189.1	18505.1	17946.6	16172.3	20547.5	17366.4	19799.2	19892.2	16828.1	13514	14761	14121.3	13036.2	13616.6	12080.1	12998.6	14604.6	16205.9	14291.4	16167.8	16586.6	17691.5	14974	19591.2	20442.1	20334.6	22004.4	20974.8	15039.8	14895.2	15170.3	14047	16645.5	18801.6	13498.4	16241.9	15736.9	14921	15670.3	15388.8	11071.2	10668.4
PWY-6163	chorismate biosynthesis from 3-dehydroquinate	6109.37	7459.22	10054.6	37.1556	6106.5	3582.77	20011.4	22979.4	22058.4	19762.9	23694.6	20025.3	22660.3	22899.6	20270	16248	17723.6	17092.4	17006.6	17850.9	15915.2	16944.9	18944.2	20787.9	18430.1	20852.4	21863.9	23440.8	20126.4	26366.7	24578.3	24426.5	26535.3	25232.5	19587.4	19528.2	20006.9	18634.8	22530.4	25599.5	18476.2	22337.6	21752.9	20659.6	21773.3	21174.7	14221	13670.8
PWY-6165	chorismate biosynthesis II (archaea)	0	0	0	0	0	0	0	0	0	0	0	0	0	0	0	0	0	0	0	0	0	0	0	0	0	0	0	0	0	0	80.8693	73.4239	63.8759	62.0953	0	0	0	0	0	0	0	0	0	0	0	0	0	0
PWY-6182	superpathway of salicylate degradation	0	0	85.6154	0	0	0	0	0	0.9477	0	1.2062	1.6154	0	0	0	0	0	0	0	0	0	0	0	0	0	0	7.2692	10.5	4.8462	7.8077	12.5897	11.8462	10.7692	10.8985	15.6154	20.5908	16.6923	19.9231	0	0	0	0	0	0	0	0	0	0
PWY-6185	4-methylcatechol degradation (ortho cleavage)	0	0	88.3333	0	0	0	0	0	0.9778	0	1.2444	1.6667	0	0	0	0	0	0	0	0	0	0	0	0	0	0	7.5	10.8333	5	8.0556	13.1488	12.2222	11.1111	11.2444	16.1111	21.2444	17.2222	20.5556	0	0	0	0	0	0	0	0	0	0
PWY-621	sucrose degradation III (sucrose invertase)	5621.8	7486.28	13351.5	47.9483	5623.25	3464.22	22278.4	25184.6	24488	21671.3	29861.1	25064.1	28067.4	28611.6	22143.4	18016	19267.4	18752.2	16721.5	17865.4	15971.8	16762.5	22872.6	25092.6	22168.7	24985.5	23803.7	25549.3	21730.8	28147.1	29107.3	28692.7	31524	29868.8	18275.4	18311.2	18951.3	17212.5	21902.1	24587.5	18161.2	21450.7	24575.2	23636.2	24351.7	24247.2	14721.2	13819.6
PWY-6263	superpathway of menaquinol-8 biosynthesis II	192.695	585.294	464.796	0	252.708	220.871	1590.52	1953.9	1513.52	1524.73	185.463	131.45	163.916	115.018	608.6	428.118	522.477	473.045	2256.05	2462.1	2147.84	2263.85	948.817	1074.35	1009.65	1139.01	1593.9	1686.43	1659.04	2541.8	565.97	613.945	572.845	662.311	674.704	648.909	581.265	593.825	2750.39	3257.39	2382.08	2941.25	1535.77	1531.97	1498.19	1181.81	943.486	939.763
PWY-6269	adenosylcobalamin salvage from cobinamide II	4726.08	6678.31	6564.25	17.9922	5014.08	2909.63	16043.2	18296.6	18034.3	15902.2	17935.6	15097.3	17400.7	17228.7	17525.7	13948.1	15289.5	14428.8	13987.4	14843.8	13291.1	14192	14905.3	16438.1	14605.4	16591.8	16314.1	17222.2	14815.2	18887.4	19242.8	19020	20619.8	19773.1	15551.4	15640.2	15900.9	14998.3	18474.8	21077.1	15420.3	18601.6	16606.5	15534.6	16495.2	16238.7	11020.8	10667.7
PWY-6277	superpathway of 5-aminoimidazole ribonucleotide biosynthesis	5903.65	7507.9	9862.39	34.0565	5989.76	3503.68	19339.1	22305.9	21385.6	19094.8	22391.1	18985.7	21565.6	21700.1	19436	15517.5	16955.7	16275.4	16913.5	17790	15719.3	16793.7	17598	19395.8	17127.2	19539.6	20619.5	22066.3	19047.5	24895.6	23395.9	23243	25101.1	24012.8	18661.2	18626.7	18958.5	17748.2	22253.9	25302.7	18131	22034.8	20184	19135.1	20078.3	19620.5	13953.7	13371.4
PWY-6282	palmitoleate biosynthesis I (from (5Z)-dodec-5-enoate)	4730.03	4696.42	1413.68	39.6461	4400.84	2961.39	7182.07	8295.29	8312.85	7322.66	3811.76	3643.82	3924.14	3980.61	7554.35	6215.39	6296.21	6329.52	8876.99	9510.1	8611.27	9080.63	2152.5	2487.89	2167.73	2549.22	6114.42	6436.64	5729.78	7144.79	5845.61	5920.97	5925.59	5452.26	7769.53	7425.09	7251.96	6655.76	7876.74	9132.5	6620.9	7951.68	4412.67	4583.74	4409.33	5713.08	8783.23	8618.14
PWY-6317	galactose degradation I (Leloir pathway)	5282.29	6865.39	9623.2	35.8429	5452.7	3221.45	19903.5	22890.7	21986.3	19745.4	25104.2	21213.7	24172.7	24347.7	20157	16216.6	17681.1	16934.4	16234.7	16996.6	15014.2	16057.3	18117	20059.1	17704	20048.8	21294.1	22728.6	19494.3	25195.2	25700	25504.9	27483.7	26274.5	17391.3	17257.4	17666.2	16310.5	21352.1	24249	17498.7	21030.9	19562.6	18529.8	19380.2	19139.8	13251.5	12670.9
PWY-6353	purine nucleotides degradation II (aerobic)	1498.59	1466.31	1199.78	0	1551.63	703.395	6177.02	7018.3	6928.36	6155.95	5260.69	4434.75	4925.99	5077.27	6314.73	5182.23	5367.7	5367.48	6184.42	6353.38	5901.99	5996.79	6242.51	6828.84	6097.47	6949.76	5456.31	5855.28	4993.31	7466.5	4549.72	4347.03	5094.01	4562.59	6006.36	6033.88	6257.43	5343.25	8120.57	9144.9	6924.44	8082.36	8384.6	8038.01	8224.62	8134.77	3448.35	3172.35
PWY-6383	mono-trans, poly-cis decaprenyl phosphate biosynthesis	0	0	0	0	0	0	47.9835	31.3028	29.3526	48.0894	0	0	0	0	0	0	0	15.9256	15.8156	31.4224	38.878	38.8688	0	19.304	20.2434	20.9391	33.5116	29.6838	23.7475	41.4279	0	0	0	0	0	0	0	0	57.0543	55.2149	41.4102	39.548	0	29.7577	21.8538	21.8612	0	0
PWY-6385	peptidoglycan biosynthesis III (mycobacteria)	5705.27	7062.78	9175.92	35.442	5778.97	3348.85	18414	21251.5	20363	18201.3	21796.3	18453.4	21009.1	21097	18653.8	14853.1	16325.8	15614	15833.9	16610.1	14753	15783.6	16716.4	18401.6	16281	18552.3	20157.3	21540.7	18508	24052.9	23268	23046.4	24850.6	23851.4	17754.2	17710.9	18071.8	16948.7	21035.3	23927.5	17204.4	20900.8	19018.8	18084.2	19015.6	18478.7	13297.8	12782.3
PWY-6386	UDP-N-acetylmuramoyl-pentapeptide biosynthesis II (lysine-containing)	5845.55	7249.88	9234.86	35.2184	5941.96	3426.18	18851	21763.1	20861	18661.2	22254.6	18834.8	21460	21537.6	19152.5	15236.2	16762.1	16019.1	16329.7	17083.1	15163.9	16235.6	17020.9	18730.2	16587.7	18880	20657.3	22068.7	18950.8	24600.9	23830.3	23601	25423.9	24416.3	18239.6	18192.6	18572.7	17407.1	21617.8	24614.7	17643.1	21451.1	19271.3	18312.2	19282.4	18733.5	13597.1	13074.5
PWY-6387	UDP-N-acetylmuramoyl-pentapeptide biosynthesis I (meso-diaminopimelate containing)	5788.39	7184.22	9206.02	35.9317	5862.38	3395.82	18682.3	21580.1	20669.3	18498	22024.8	18645.2	21225.3	21313	18873.4	15026.6	16520.3	15798.5	16236.7	16978	15046.9	16104	16901.1	18600.9	16457.6	18755.6	20431.6	21833.4	18759.4	24412.6	23558.4	23327.9	25153.8	24146.6	18037.1	18000.2	18355.9	17216	21457.4	24446.6	17483	21272.5	19265.1	18325.2	19259.8	18722.4	13459	12933.6
PWY-6396	superpathway of 2,3-butanediol biosynthesis	65.659	68.6198	11.5549	0	121.789	65.8378	560.033	645.405	592.787	529.898	654.356	501.988	642.337	619.456	101.775	66.7669	65.6195	57.1321	388.879	466.534	360.06	408.062	81.6268	153.31	51.558	111.505	482.367	452.907	408.059	595.179	567.261	579.592	557.135	548.216	161.515	158.412	156.425	144.535	490.473	617.722	462.339	500.945	213.236	222.875	162.591	233.507	251.443	267.201
PWY-6467	Kdo transfer to lipid IVA III (Chlamydia)	2289.05	1798.95	2360.19	32.53	2338.6	1450.57	3308.48	4066.1	3718.73	3242.62	2301.89	2090.37	2346.63	2314.72	3994.27	3229.17	3452.88	3399.24	3843.67	3945.67	3738.33	3853.68	2108.84	2386.3	2044.38	2435.48	3661.08	3775.9	3792.14	4616.8	2994.73	3020.58	3068.26	3032.64	5646.69	5303.58	5109.03	4900.67	4672.72	5293.51	3782.75	4707.94	4178.79	4190.99	4347.99	4015.51	4374.23	4309.19
PWY-6470	peptidoglycan biosynthesis V (&beta;-lactam resistance)	281.93	500.336	629.676	0	765.084	182.686	1982.79	2336.49	2245.4	2228.57	2240.93	1507.73	1981.62	1886.34	316.977	183.15	298.134	268.404	2338.17	2553.62	2098.23	2323.74	113.969	112.227	70.5717	112.239	1965.96	2170.81	1580.41	2393.07	1717.4	1948.34	1983.18	1741.32	205.765	205.463	188.855	173.9	2730.64	3377.79	2504.77	2731.8	97.0107	66.752	62.9854	78.1173	2469.71	2256.86
PWY-6471	peptidoglycan biosynthesis IV (Enterococcus faecium)	2133.91	4128.04	5403.99	0	2479.02	1590.37	11754.5	13385.9	13181.9	11663.1	14781.6	12447.2	14528.4	14249	11503.9	9230.19	10313.9	9459.27	9463.35	9985.18	8759.41	9573.5	9586.27	10906	9657.75	11038.4	11783	12248.1	10046.7	13067.3	15468.1	15345.6	16493.7	15810.4	8087.03	8591.06	8483.72	8071.21	13366.6	15039.7	11103.1	13374.5	9229.12	8857.46	9431.38	9015.78	7012.95	6800.55
PWY-6478	GDP-D-glycero-&alpha;-D-manno-heptose biosynthesis	1233.64	1092.01	246.32	0	1096.72	707.592	2156.35	2476.41	2309.75	2138.41	1617.14	1424.36	1469.72	1552.37	2004.02	1544.9	1740.81	1683.94	2488.86	2682.07	2432.98	2526.86	1500.72	1629.56	1460.36	1675.13	1735.5	1940.84	1542.31	1948.65	2035.68	1921.23	2174.54	1951.82	2962.81	2967.51	2964.92	2885.46	1287.84	1500.89	982.419	1240.81	2583.27	2452.59	2529.88	2575.46	2298.3	2265.26
PWY-6507	4-deoxy-L-threo-hex-4-enopyranuronate degradation	3485.13	4028.47	2146.53	8.4529	3875.43	2222.36	8128.09	9950.58	9291.86	8618.5	8972.02	8018.33	8774.52	8964.47	10056.9	8216.01	8765.62	8642.52	8097.62	8453.36	7866.54	8699.11	5741.78	6539.23	5675.24	6711.26	8989.71	9338.62	8246.92	9591.99	8504.65	8702.27	8674.7	8349.48	12095.7	11645.2	11425	10805	9353.66	10789.8	7605.62	9728.35	7783.87	7600.14	7657.14	7707.29	7150.45	7081.76
PWY-6519	8-amino-7-oxononanoate biosynthesis I	3396.61	2846.34	1618.47	38.1296	3626.08	2082.86	4939.34	6012.6	5768.91	4770.22	3771.59	3549.37	3948.74	3994.1	7367.94	5983.19	6186.5	6166.92	4520.39	4473.81	4177.08	4396.07	2360.14	2703.03	2294.01	2777.86	5819.71	6016.38	5725.73	6594.14	5321.77	5436.79	5303.9	5095.61	8154.91	7755.94	7569.69	7039.78	6626.77	7622.7	5542.71	6628.02	4703.65	4798.36	4732.74	5448.34	6107.51	5925.06
PWY-6545	pyrimidine deoxyribonucleotides de novo biosynthesis III	2278.24	2873.87	2162.75	4.4601	2455.01	1325.83	4744.47	5692.17	5348.53	4418.24	4045.23	3448.51	4017.08	3900.69	5537.3	4262.86	4721.23	4557.35	5097.63	5421.33	4807.58	4953.3	3303.04	3645.32	3243.29	3765.34	5745.35	6146.96	5598.19	6911.45	5182.3	5121.77	5336.93	5174.11	5894.75	5868.84	6157.75	5796.42	7545.17	8845.61	6397.81	7952.66	5140.76	5006.9	5210.35	5112.88	4883.18	4683.6
PWY-6562	norspermidine biosynthesis	0	0	157.388	0	0	0	0	0	2.1101	0	2.6865	3.5969	0	0	0	0	0	0	0	0	0	0	0	0	0	0	16.1229	23.2433	10.7621	17.33	27.1081	26.2228	23.8581	24.1268	34.513	45.3634	36.8971	43.8419	0	0	0	0	0	0	0	0	0	0
PWY-6572	chondroitin sulfate degradation I (bacterial)	491.573	440.221	1033	0	868.959	451.769	985.434	1274.34	1045.93	933.975	1851.17	1862.56	2139.76	2149.48	2765.11	2190.41	2207.65	2427.3	415.195	305.086	351.203	338.609	518.934	557.378	531.686	628.994	1555.94	1667.25	1809.87	1884.07	1854.35	2032.71	1831.53	1919.22	3447.73	3212.09	3237.22	3099.78	1281.8	1550.02	966.367	1111.91	836.098	886.967	899.174	850.228	1560.58	1462.18
PWY-6588	pyruvate fermentation to acetone	1873.86	914.645	0	0	1850.78	977.929	3859.07	5093.33	4346.38	4077.25	5739.35	4585.67	4857.56	5461.09	2009.88	1639.03	1872.24	1774.73	3246.91	3648.64	3048.77	3587.51	4027.1	4201.62	3642.92	4541.25	7807.08	8388.99	6782.71	8131.33	8278.65	7983.42	8728.72	8188.04	1353.32	1776.61	1414.85	1450.26	4637.33	5455.25	3678.26	4627.98	4166.16	3970.62	4354.75	4352.21	3473.67	3174.72
PWY-6590	superpathway of Clostridium acetobutylicum acidogenic fermentation	1270.9	157.199	1075.38	2.9035	1028.24	776.241	484.533	640.18	701.138	589.837	177.284	102.068	151.717	189.251	204.697	148.904	149.072	118.439	354.269	507.77	403.002	502.479	1284.09	1405.35	1169.47	1646.9	1395.74	1491.98	1313.76	1494.53	153.461	97.8244	127.043	116.358	1557.24	1560.35	1563.11	1609.16	1350.04	1607.88	1128.33	1328.5	3833.69	3702.66	3881.23	3588.81	421.134	345.017
PWY-6608	guanosine nucleotides degradation III	2142.8	3193.24	4388.92	0	2254.77	1372.37	6552.63	7323.71	7286.16	6378.61	5540.96	4923.08	5314.38	5451.56	6141.43	5132.53	5196.78	5185.79	6464.17	6989.01	6214.09	6487.31	6323.33	6579.81	5967.58	6523.8	5624.17	6044.18	5391.75	7255.25	4214.26	4165.75	4840.06	4448.91	6131.59	6212.94	6371.4	5644.87	8503.21	9406.05	6998.76	8205.27	8807.63	8621.86	8870.44	8803.19	4978.75	4458.68
PWY-6609	adenine and adenosine salvage III	5029.11	7056.38	8124.73	35.2217	5325.47	3135.61	19179.1	22152.1	21293.9	19081.3	23150.9	19465.8	22298.8	22343.2	18338.4	14664.8	16103.8	15299.4	16653	17353	15263.1	16430.7	16939.6	18697.6	16569.6	18842.9	20055.2	21423.4	18166.2	23906.6	24490.7	24250.6	26143.9	25166.5	15381	15360.5	15502.7	14694.3	21708.1	24743	17591.2	21326	18301.4	17399.6	18204.7	17870.4	13052.6	12565.9
PWY-6612	superpathway of tetrahydrofolate biosynthesis	4433.44	4808.58	6172.51	39.1592	4505.32	2688.75	11823.1	13701.6	13036.3	11691.6	13149.7	11159.1	12528.3	12789.5	11427.8	9235.53	9871.43	9771.14	10915.9	11585.4	10336	10929	9711.5	10624.8	9383.26	10592.2	13307.2	14292.5	12558.2	16139.2	13437.7	13415.5	14417.7	13736.5	11903.5	11701.1	11786.7	10936.4	14227.4	16150.1	11750.7	14066.7	12690.6	12528.7	12977.4	12602.1	9860.47	9527.18
PWY-6628	superpathway of L-phenylalanine biosynthesis	5129.36	5566.99	4335.72	39.5691	5028.86	2888.63	10957.6	13115.6	12180	11081	8413.95	6980.24	7322.36	7525.67	9344.19	6678.08	7792.08	7756.68	11913.1	12526.8	10755.1	11410	7475.33	8182.86	6904.85	8474.13	13542.3	14934.5	13054	16589.9	12000.2	11628	12614.7	12613.2	11584.4	11727.6	12416	11731.4	14620.6	17157.8	11303.2	14265.2	11675.2	11744	11597.9	11306.2	9834.02	9424.63
PWY-6629	superpathway of L-tryptophan biosynthesis	2787.23	825.474	831.114	38.0635	2095.73	1588.29	1026.58	1426.27	951.425	693.82	1915.21	2203.57	2053.2	2000.02	91.6261	51.7943	39.8697	51.8031	787.648	579.752	763.895	722.427	268.14	268.46	295.088	315.105	6161.71	6495.68	5722.16	6487.42	6576.64	6076.38	6850.1	6415.99	2016.13	1976.31	2024.68	2066.34	3810.25	4245.19	3013.59	4140.53	6850.51	7220.17	6811.1	7024.83	3505.6	3149.24
PWY-6630	superpathway of L-tyrosine biosynthesis	5003.37	5493.66	4287.96	39.415	4898.75	2821.01	10918.5	13067.2	12137.4	11042.5	8412.11	6978.97	7321.02	7524.35	9301.36	6653.01	7758.26	7722.09	11820.1	12422.1	10665.8	11326.3	7453.64	8157.94	6887.12	8447.1	13463.1	14844.2	12960.3	16503.7	11971.2	11603.1	12590.1	12582.7	11476.5	11615.2	12286.4	11606.5	14571.8	17099.5	11268.9	14217	11594.3	11656.7	11510.3	11224.7	9714.91	9310.07
PWY-6641	superpathway of sulfolactate degradation	0	0	0	0	0	0	19.5976	14.8044	45.6578	26.6275	0	0	0	0	0	0	0	0	0	0	0	0	229.735	290.918	171.885	327.707	26.4724	17.4197	25.6227	34.6803	0	0	0	0	0	0	0	0	11.6229	7.48	0	11.6265	118.522	124.546	137.886	153.694	12.4234	0
PWY-6690	cinnamate and 3-hydroxycinnamate degradation to 2-oxopent-4-enoate	52.3636	0	0	0	55.6364	106.909	0	0	0	0	0	0	0	0	0	0	0	0	0	0	0	0	0	0	0	0	0	0	0	0	0	0	0	0	0	0	0	0	0	0	0	0	0	0	0	0	0	0
PWY-6700	queuosine biosynthesis	3821.9	4111.73	4133.56	33.4931	3999.59	2215.61	8800.76	10256.5	9629.7	8586.17	10509.9	8792	9916.5	10037.2	9607.62	7463.78	8265.03	8167.24	8131.98	8710.48	7832.66	8109.41	5802.45	6231.84	5417.67	6287.98	10856.8	11653.5	10301.8	12738.1	12003.8	11839.9	12999	12147.4	10218.6	9929.1	10067.7	9500.75	10403.7	12035.2	8647.82	10506	8955.25	8865.78	9390.56	9064.78	8432.72	8309.74
PWY-6703	preQ0 biosynthesis	3370.98	3445.08	3099.53	32.7934	3634.48	1935.06	7587.73	8821.01	8324.6	7376.09	8740.43	7295.52	8245.5	8312.84	7706.29	5974.03	6632.62	6541.72	7174.54	7719.18	6941.14	7215.04	5074.21	5451.95	4763.05	5518.64	10064.1	10757.6	9613.77	11466.2	10511.4	10302.8	11236.7	10578.2	8099.33	7846.58	7950.93	7521.04	9282.12	10782.1	7785.78	9406.8	7922.75	7846.68	8294.2	8052.01	7075.39	7011.54
PWY-6708	ubiquinol-8 biosynthesis (prokaryotic)	442.101	18.8258	303.784	35.8617	329.034	291.833	28.051	14.9373	48.8465	27.2296	2.7766	20.5414	8.91	19.2471	18.8214	10.6631	8.2462	10.6802	0	0	0	0	275.094	339.308	226.766	379.692	357.246	401.174	325.049	414.615	125.201	144.405	112.355	128.929	408.517	394.856	398.003	405.023	168.509	179.5	119.2	129.359	1583.5	1721.11	1599.06	1800.71	82.7829	61.9695
PWY-6728	methylaspartate cycle	0	0	0	0	0	0	30.1005	25.4569	62.9925	35.289	0	0	0	0	0	0	0	0	0	0	0	0	266.398	314.357	219.695	357.615	65.3261	51.3058	58.2172	99.9715	0	0	0	0	0	0	0	0	0	0	0	0	287.518	278.161	295.048	321.134	35.0662	0
PWY-6737	starch degradation V	7128.67	9577.79	12646.8	40.332	7536.62	4386.81	25522.1	29567.6	28311	25340.1	33076.7	28028.9	32053.7	32312.7	27654.8	22136.3	24158	23172.2	20584.8	21478.3	19148.1	20664.5	22177.6	24522.7	21653.1	24567.8	27045.5	28718.4	24464.4	31327.6	34730.8	34378.8	36823.8	35502.7	24249.2	23888.9	24192.3	22615.1	27305.3	30884.7	22398.3	26974.9	24497.7	23201.7	24408.9	24052.6	18324	17603.5
PWY-6749	CMP-legionaminate biosynthesis I	1043.82	2206.25	737.008	3.5195	1225.45	720.211	5606.75	6495.61	6550.3	5725.23	8037.87	6763.21	8079.23	7712.58	6475.39	5254.62	5875.85	5133.68	4242.42	4337.82	3833.35	4219.6	3593.07	4280.66	3754.5	4309	5365.91	5375.75	4269.85	5551.36	9779.25	9484.48	10125.9	9999.11	4383.66	4309.3	4220.7	4119.95	6360.29	7132.46	5309.73	6447.41	2589.05	2553.98	2712.48	2610.64	3600.82	3582.25
PWY-6876	isopropanol biosynthesis	0	0	0	0	0	0	49.9022	65.854	27.9715	0	0	0	0	0	0	0	0	0	0	105.552	61.8243	0	0	0	0	5.3389	15.9918	39.9535	0	53.9236	0	0	0	0	22.3179	18.645	23.3172	21.3199	119.528	0	107.513	119.517	0	0	0	0	13.988	0
PWY-6891	thiazole biosynthesis II (Bacillus)	1948.95	1926.87	3250.08	34.8358	2024.76	1228.57	3789.89	4142.05	3986.97	3579.91	3536.24	2981.61	3314.72	3245.12	2809.79	2323.4	2393.76	2234.79	3749.96	4577.42	3762.73	3867.44	2636.72	2605.64	2258.73	2794.18	4734.98	5170.94	4583.5	4989.36	3916.87	3381.4	3967	3485.79	3927.47	3917.95	3974.8	3639.55	4421.94	5361.55	3740.47	4542.01	4645.96	4623.99	4757.41	4769.39	3214.14	2746.87
PWY-6892	thiazole biosynthesis I (E. coli)	4992.3	5877.7	7134.32	38.1357	5290.84	2918.42	13525.2	15488.9	14838.7	13400.9	15421.2	12852	14726.9	14813.6	16195.6	12847.9	13804.4	13635.8	11766	12805.2	11354.9	11999.2	12673.8	13681.1	12369.8	13631.8	14914	16325.2	14154.6	17870	15515.7	15157.9	16670.6	15601.9	15081.2	14768.7	15290.3	13973.5	15311.6	17538.8	12659.1	15197.7	13728.5	13216.5	13853.5	13607.4	10974.9	10473.6
PWY-6895	superpathway of thiamin diphosphate biosynthesis II	3193.66	2917.67	4151.19	34.3936	3268.18	2001.93	5924.86	6954.69	6407.05	5730.26	4536.39	3991.65	4478.66	4405.42	5802.36	4704.77	4982.17	4788.25	6302.99	6818.57	6162.32	6394.88	4255.02	4590.84	4010.55	4774.04	6930.36	7364.61	6961.25	8495.39	5624.75	5423.5	5782.12	5525.68	7660.65	7431.79	7368.44	6915.39	7909.73	9168.65	6513.06	7983.15	7380.29	7319.48	7560.88	7141.35	6077.95	5645.07
PWY-6897	thiamin salvage II	4848.87	5455.49	8009.11	34.0202	4701.31	2723.87	14378.2	16455.5	15505.6	13891.3	16628.6	14043.3	15707.3	16137.8	14624.9	11571.2	12700.1	12380.1	11815.6	12617.3	11302.2	11946.5	14844.2	16138.9	14379.4	16131.5	15715.4	17092.6	14685	19403.2	16332.4	16286	17861.3	16797.9	14447.1	14457.3	15020.8	13963.1	15547	17632.1	12760.2	15465.3	17269.4	16343.6	17157.3	16788.5	11047.9	10494.5
PWY-6901	superpathway of glucose and xylose degradation	2908.23	2951.38	4712.73	7.0239	3092.37	1761.43	7399.79	8814.39	8234.76	6809.17	9251.33	8499.54	9647.79	9889.52	10205.8	8173.23	8819.38	8527.2	5713.7	5988.66	5266.42	5554.73	5169.78	5776.13	5000.79	5819.89	7710.87	7556.31	7623.24	9195.01	8636.72	8894.9	8443.07	8470.25	10660.8	10285.5	10178.2	9539.03	8808.16	10286.2	7445.55	8963.93	7494.14	7152.86	7518	7372.97	6240.04	5977.1
PWY-6906	chitin derivatives degradation	0	0	0	0	0	0	20.1289	0	4.39	0	0	0	0	0	0	0	0	0	0	0	0	0	54.7378	55.0091	60.3147	64.4303	41.2069	32.8346	36.5241	61.3567	0	0	0	0	0	0	0	0	0	0	0	0	210.657	224.339	237.848	260.413	20.8109	0
PWY-6969	TCA cycle V (2-oxoglutarate:ferredoxin oxidoreductase)	4423.22	4637.48	6339.14	45.3324	4575.43	2656.24	10158	12067.6	11162.8	9744.77	9791.5	8928.52	10141.9	10225.8	11934.3	9707.15	10275.5	10310.6	9397.28	10148.2	8987.3	9377.46	7618.55	8468.84	7338.54	8552.72	11340.1	11731.7	11257.9	14047	11158.5	11353.2	11354.4	11141	13859.7	13386.9	13381.6	12558.1	12844.4	14688.2	10703.3	12977.3	11935.8	11735.9	12213.8	11803.8	9594.35	9293.1
PWY-7003	glycerol degradation to butanol	289.491	47.3413	0	0	347.936	530.348	217.978	142.615	146.159	197.758	228.401	135.088	202.577	211.523	431.623	342.37	342.62	443.061	70.0243	95.1949	118.532	118.692	124.634	216.62	204.541	210.975	181.114	194.486	126.477	212.213	481.926	400.797	390.99	403.182	376.627	444.58	370.069	430.572	171.887	217.117	124.614	133.711	25.3297	124.12	226.408	154.62	29.9062	19.4575
PWY-7013	L-1,2-propanediol degradation	426.605	0	0	0	297.947	540.293	486.484	645.466	639.482	591.808	306.297	262.511	288.449	367.468	359.224	331.068	272.189	242.49	391.345	607.192	402.773	525.798	597.829	575.05	550.845	854.649	339.355	268.45	291.807	516.831	0	199.271	199.336	0	514.489	756.013	577.125	537.652	861.008	1146.25	811.974	1022.62	808.144	558.968	730.54	786.701	47.9171	0
PWY-7090	UDP-2,3-diacetamido-2,3-dideoxy-&alpha;-D-mannuronate biosynthesis	38.3935	0	0	0	34.9142	8.974	263.509	266.298	261.297	240.125	87.0975	107.625	121.041	112.094	163.07	114.867	155.96	136.086	103.003	114.511	119.373	125.755	244.718	288.889	197.656	240.07	145.036	162.184	147.71	201.745	54.7167	73.9224	56.9425	74.3593	163.851	181.441	187.258	197.063	154.033	140.706	131.204	175.444	211.926	202.034	213.273	155.997	76.5905	103.345
PWY-7094	fatty acid salvage	0	0	0	0	0	0	22.6403	17.4116	51.8639	30.9255	0	0	0	0	0	0	0	0	0	0	0	0	227.501	275.918	177.43	326.624	26.3574	20.6312	23.4486	40.5793	0	0	0	0	0	0	0	0	0	0	0	0	145.725	154.5	171.138	191.002	14.1704	0
PWY-7111	pyruvate fermentation to isobutanol (engineered)	6626.87	8886.71	11914.8	48.7163	6901.89	3989.51	25308.8	28976.6	27980.6	25196.4	31233.9	26500	30098.7	30332.4	25987	20958.6	22831.3	21821.7	20199.7	21162.2	19026	20669.9	24845.3	27172.3	24097.7	27565	25954.6	27545.9	23396.6	30701.9	30498.7	30022.5	32593.7	30894.9	25625.4	25547.9	26042.1	24295.1	28090.3	31939.2	23039	28002.8	27714	26286.8	27591.9	27134.1	16560.3	15855.4
PWY-7159	chlorophyllide a biosynthesis III (aerobic, light independent)	0	0	0	0	0	0	0	0	0	0	0	0	0	0	0	0	0	0	0	0	0	0	0	0	0	0	0	0	0	0	0	0	0	0	0	0	0	0	0	0	0	0	0	0	0	0	0	0
PWY-7184	pyrimidine deoxyribonucleotides de novo biosynthesis I	2830.77	2995.74	2393.33	39.2375	2779.67	1503.5	5003.84	6009.93	5639.95	4623.07	4223.89	3605.49	4184.75	4082.28	6045.19	4681.37	5132.17	5011.15	5362.92	5689.34	5056.34	5190.28	3629.36	3983.11	3545.17	4109.25	6336.13	6828.56	6314.06	7766.01	5410.93	5364.1	5578.16	5397.8	7201.78	7056.62	7287.34	6882.23	8273.73	9668.59	6991.66	8666.33	6721.36	6633.99	6866.18	6789.65	5339.04	5071.65
PWY-7187	pyrimidine deoxyribonucleotides de novo biosynthesis II	3381.38	3793.01	3386.67	33.4929	3335.57	1851.36	7739.99	9206.7	8681.82	7308.06	8229.55	7319.91	8265.77	8407.92	8530.66	6639.07	7361.17	7100.53	7707.12	8102.8	7174.24	7489.27	5820.33	6447.51	5682.98	6693.65	9606.01	10352.7	9303.98	11729.5	8952.26	8872.91	9311.96	8991.19	8877.76	8814.99	9100.66	8585.89	11537.5	13357.9	9572.93	11805	9361.37	9195.29	9525.57	9325.79	7062.82	6758.05
PWY-7196	superpathway of pyrimidine ribonucleosides salvage	3845.75	4351.21	3640.33	36.9576	3872.56	2102.22	7249.5	8684.79	8146.56	6672.65	6114.46	5214.17	6046.24	5905.59	9030.86	6985.89	7623.73	7473.36	7670.19	8173.22	7275.4	7441.49	5221.16	5779.55	5094.39	6057.75	8896.61	9583.16	8857.5	10935.1	7730.16	7670.21	8001.47	7724.94	10908.6	10669.7	11069.7	10405.4	11561.4	13490.7	9786.41	12100.6	9721.24	9482.85	9866.96	9764.72	7621.7	7236
PWY-7197	pyrimidine deoxyribonucleotide phosphorylation	2525.79	2742.26	2079.2	33.61	2495.81	1332.47	4658.13	5602.8	5238.79	4288.66	3917.64	3340.35	3878.89	3780.75	5527.57	4243.6	4705.13	4570.81	5003.23	5311.73	4701.9	4816.63	3250.31	3606.16	3176.08	3784.68	5951.99	6426.28	5936.14	7329.45	5091.23	5044.56	5247.57	5075.14	6438.41	6352.9	6618.83	6262.13	7750.15	9084.87	6551.72	8149.11	6185.73	6104.56	6316.04	6221.66	4906.94	4681.94
PWY-7198	pyrimidine deoxyribonucleotides de novo biosynthesis IV	1250.58	1613.54	410.69	0	1112.12	706.674	3279.71	3750.05	3754.8	3245.54	2856.31	2326.7	2554.07	2659.88	3219.7	2731.15	2781.61	2794.01	3562.13	3629.51	3322.3	3365.98	2997.72	3287.05	2926.19	3384.96	2937.51	3263.46	2692.55	4015.54	2223.21	2155.47	2534.88	2313.66	3360.48	3394.37	3640	3067.03	4707.26	5238.93	4011.71	4835.31	3835.25	3820.27	3788.37	3788.94	2086.83	2089.43
PWY-7199	pyrimidine deoxyribonucleosides salvage	3410.59	4420.2	4952.93	33.425	3610.82	2189.69	10826	12670.3	12299.2	10919.5	12653.1	10876.8	12446.6	12415.2	10954.8	8761.78	9571.06	9066.88	9483.17	9875.8	8943.9	9609.37	8673.61	9683.52	8408.33	9972.64	10844.5	11219.3	9865.9	12932.1	13501.9	13533.4	14178.8	13951.4	9670.81	9418.8	9366.82	8935.74	12985.6	14630.6	10682.2	12939.2	9895.41	9579	9676.86	9465.91	8224.54	7972.73
PWY-7200	superpathway of pyrimidine deoxyribonucleoside salvage	2695.05	3120.68	2618.04	33.0786	2746.18	1538.64	5938.9	7099.54	6709.52	5606.84	5405.43	4622.49	5355.54	5241.18	6719.09	5221.6	5767.56	5549.81	6022.02	6349.65	5662.07	5887.58	4241.89	4716.31	4135.52	4933.86	7005.89	7433.81	6764.98	8535.47	6739.37	6699.35	6963.55	6775.61	7125.65	6980.25	7126.72	6776.03	8957.51	10359.9	7502.45	9254.34	6902.76	6771.69	6926.76	6802.94	5683.11	5459.91
PWY-7208	superpathway of pyrimidine nucleobases salvage	6650.06	8533.29	10958.2	39.315	6796.84	3960.32	21368.4	24667.4	23636.5	21138.7	24113.9	20399.8	23423.6	23374.9	21677.9	17196.9	18927.4	18057.7	18778.8	19753.2	17464.8	18677.6	19168.6	21076	18692.9	21256.9	22768.2	24290.2	20974.2	27339.6	25385.6	25203.2	27034.8	25903.1	20424.1	20372.9	20882	19540.7	24888.9	28405.8	20365.3	24754.9	21782.7	20629.2	21693.1	21130.9	15566.5	14915.8
PWY-7209	superpathway of pyrimidine ribonucleosides degradation	0	0	0	0	0	0	0	0	0	0	0	0	0	0	0	0	0	0	0	0	0	0	141.4	143.945	153.629	158.712	0	0	0	0	0	0	0	0	0	0	0	0	0	0	0	0	334.431	278.517	307.818	358.585	0	0
PWY-7210	pyrimidine deoxyribonucleotides biosynthesis from CTP	1441.37	1786.78	529.495	0	1306.89	800.477	3689.25	4202.59	4228.13	3687.42	3278.81	2660.53	2910.48	3044.31	3509.11	2983.88	3045.31	3047.55	3971.15	4031.9	3690.97	3754.98	3483.1	3796.94	3401.05	3861.41	3328.45	3674.61	3104.11	4450.23	2573.79	2504.52	2873.32	2654.94	3775.06	3792.67	4039.29	3493.45	5195.75	5780.16	4419.97	5319.95	4186.71	4172.42	4132.86	4126.22	2452.54	2434.9
PWY-7211	superpathway of pyrimidine deoxyribonucleotides de novo biosynthesis	2443.34	2800.95	1730.6	38.3412	2076.63	1365.06	5510.7	6386.56	6263.79	5346.02	4844.86	4008.29	4475.27	4570.05	5739.62	4744.39	4938.19	4913.6	5846.33	6042.54	5473.6	5589.38	4674.13	5143.42	4563.72	5320.22	5763.65	6217.54	5631.53	7318.59	4720.38	4556.98	4884.87	4783.69	6139.19	6150.84	6515.71	5668.22	8007.24	9034.05	6785.03	8238.02	6791.46	6936.56	7135.61	6707.02	3979.82	3930.85
PWY-7219	adenosine ribonucleotides de novo biosynthesis	6537.13	8181.06	10927.9	40.332	6652.81	3867.18	21286.7	24604.5	23573.9	20956.1	24754.2	21028.3	24033.6	24059.3	21911.1	17480.6	19195.2	18330.8	18364.8	19215	17030	18262.1	19504.3	21402	18962.3	21598.8	22864.2	24203.5	21098.1	27541.5	26309.8	26257.2	28119.3	26950.2	20421.4	20385.8	20818.9	19567.4	24349.2	27716.4	19842.9	24147.5	22091.6	20780.6	21994.4	21371.9	15339	14732.7
PWY-722	nicotinate degradation I	0	0	0	0	0	0	0	0	0	0	0	0	0	0	0	0	0	0	0	0	0	0	0	0	0	0	0	0	0	0	0	0	0	0	0	0	0	0	0	0	0	0	0	0	0	0	0	0
PWY-7220	adenosine deoxyribonucleotides de novo biosynthesis II	7754.81	9471.72	9189.68	48.0869	7637.02	4616.53	19245.6	22514.3	22188.7	19699.9	21303.5	18158.8	21142.8	20671	18398	15044.9	16265.2	15402.8	18212	18801.4	16917.5	18554.8	14663	16380.3	14622.9	16819.8	22516.7	23842.5	20229.6	25123	25206.9	24582.8	25991	25610.8	17701.1	17366.3	17023.4	16354	26377.4	29704.3	21781.8	26332.2	20081	19912.6	20467.8	20282.7	16245.7	15479.8
PWY-7221	guanosine ribonucleotides de novo biosynthesis	5941.41	7356.88	10816.4	34.0565	6044.13	3511.35	19470.2	22455.1	21479.2	19095.8	22770.5	19412	22185	22254.5	20126.3	16104.7	17627.4	16840.6	16564.1	17380.6	15459.1	16538.5	17876.2	19671.6	17422	19859.2	20576.8	21774.6	19046.1	24732.4	23191.1	23133.5	24670.9	23702.3	18626	18509.1	18893.8	17721.3	21908.1	24909.4	17859.9	21710.6	20382.5	19260.1	20340.3	19765.8	13916.6	13320.5
PWY-7222	guanosine deoxyribonucleotides de novo biosynthesis II	7754.81	9471.72	9189.68	48.0869	7637.02	4616.53	19245.6	22514.3	22188.7	19699.9	21303.5	18158.8	21142.8	20671	18398	15044.9	16265.2	15402.8	18212	18801.4	16917.5	18554.8	14663	16380.3	14622.9	16819.8	22516.7	23842.5	20229.6	25123	25206.9	24582.8	25991	25610.8	17701.1	17366.3	17023.4	16354	26377.4	29704.3	21781.8	26332.2	20081	19912.6	20467.8	20282.7	16245.7	15479.8
PWY-7228	superpathway of guanosine nucleotides de novo biosynthesis I	3574.5	3872.54	3312.15	38.7415	3547.41	1929.96	6485.4	7766.19	7294.91	5987.37	5486.04	4686.69	5439.89	5310.8	7989.52	6208.06	6764.35	6623.18	6879.64	7315.17	6509.92	6681.6	4656.47	5157.79	4551.24	5405.38	7989.24	8585.12	7947.06	9789.88	6908.39	6854.87	7133.86	6898.81	9671.74	9442.55	9736.97	9174.99	10393.4	12121.2	8781.05	10859.4	8735.49	8549.15	8883.74	8799.82	6839.28	6483.85
PWY-7229	superpathway of adenosine nucleotides de novo biosynthesis I	6915.37	8640.42	10502.8	44.708	6950.75	4103.65	21003.8	24332.7	23549.7	20940.9	24028.9	20439	23449.5	23340.6	21139.4	17002	18574.9	17685.4	18663.6	19452.1	17311.3	18660.6	18222.2	20127.2	17877.3	20416.3	22938.1	24344.3	20996.7	27052.8	26176.8	25916.4	27707.4	26760	19937.6	19804.2	19977.7	18890.4	25337.1	28754.8	20704.9	25161.6	21788.9	20842.9	21819.2	21339.6	15678	15022.9
PWY-7234	inosine-5'-phosphate biosynthesis III	2024.2	781.073	3206.04	32.8475	1605.52	1107.73	3632.11	4453.64	3785.04	3506.74	4923.13	4584.72	5302.61	5205.6	2205.45	1720.54	2129.44	1931.84	2416.27	2675.25	2493.06	2590.55	2260.74	2738.69	2355.06	2770.67	5346.68	5631.2	4906.98	6872.33	6108.44	6065.71	5970.04	5975.28	3986.98	3909.4	3845.6	3707.63	5000.53	5320.79	4139.46	5093.77	5218.21	5512.37	5671.21	5039.08	3805.15	3472.15
PWY-7237	myo-, chiro- and scillo-inositol degradation	256.74	283	329.83	2.16	461.14	154.93	3071.82	3729.93	3024.63	2912.11	7794.37	6206	6833	7125	3494.42	2606.25	3008.83	3061.33	1022	1274	1021	977.5	2888.68	3337.89	2915.89	3352.99	5517.79	6412.57	4711.5	5961.82	9009.58	8583	9744.5	9230.92	2851.17	2660.53	2641.5	2480.96	1198.82	1192.96	906.14	1060.57	2360.75	2440.59	2629.59	2876.2	2667.57	2441.93
PWY-7242	D-fructuronate degradation	4468.03	5116.29	5052.39	39.5111	4592.78	2799.25	10568.1	12368.6	11675	10492.8	11099.8	9703.21	10837	11274.1	11858.1	9623	10242.6	10031.2	10258.8	10772	9626.79	10442.4	8356.86	9006.24	8195.95	9375.51	10334.4	10783.7	9840.95	11921.3	9563.47	9795.62	10131	9509.71	13928.7	13580.6	13336.2	12666.5	12695.1	14777.6	10523.1	12705	12973.5	12447.6	12719.4	13154	8934.62	8513.5
PWY-7254	TCA cycle VII (acetate-producers)	1054.98	1544.4	1426.62	39.2888	1296.32	552.931	2511.1	2925.3	2635.74	2333.05	1403.23	1137.14	1209.18	1183.37	3414.01	2211.68	2571.69	2608.74	3322.71	3620.29	3146.15	3137.73	291.466	327.166	308.132	354.407	1797.97	2055.52	1780.57	2700.73	1093.99	1300.6	1413.8	1352.22	3804.61	4169.55	4575.41	4207.33	3035.88	3886.13	2775.14	3505.78	2318.37	2547.98	2305.56	2424.05	1813.34	1835.24
PWY-7315	dTDP-N-acetylthomosamine biosynthesis	1487.25	1503.49	728.508	36.8587	1294.97	962.344	3882.81	4229.54	4495.84	3961.76	3480.43	2748.49	3065.38	3156.97	3428.02	2962.55	2983.56	3056.9	3882.88	3972.65	3618.58	3749.82	5134.64	5366.71	4884.31	5187.02	3810.17	4255.02	3447.74	4989.31	2601.92	2509.56	3033.95	2830.42	4150.47	4201.08	4372.46	3749.6	5661.5	6149.67	4795.76	5664.4	6408.77	6484.25	6318.25	6503.87	2424.52	2334.73
PWY-7323	superpathway of GDP-mannose-derived O-antigen building blocks biosynthesis	2854.99	3273.15	3215.25	3.8616	3142.22	1774.56	5897.37	7108.35	6467.82	5905.04	4369.72	3897.02	4405.99	4472.2	7470.38	5936.12	6381.09	6308.47	6472.87	6843.61	6134.72	6416.14	4694.26	5117.02	4522.72	5239.83	6254.66	6411.46	6343.91	7880.95	5320.43	5396.57	5490.16	5349.92	8726.54	8387.39	8351.68	7791.11	8114.92	9377.54	6729.57	8331.83	6555.41	6326.53	6587.86	6216.02	6135.56	6010.81
PWY-7328	superpathway of UDP-glucose-derived O-antigen building blocks biosynthesis	1571.73	1143.23	1268.08	7.746	1974.34	992.999	2287.27	2593.65	2346.14	2002.86	2832.26	2710.24	3104.12	3205.54	3705.04	3070.57	3105.42	3118.92	1410.53	1594.93	1421.13	1411.56	1512.43	1674.3	1497.36	1722.77	4265.88	4803.85	4294.3	4949.44	4339.49	4407.98	4244.89	4243.17	3919.7	3757.95	3674.89	3532.06	3015.44	3643.26	2440.86	2856.84	2101.11	2116.43	2128.13	2096.57	3393.87	3145.74
PWY-7332	superpathway of UDP-N-acetylglucosamine-derived O-antigen building blocks biosynthesis	243.609	0	0	0	841.242	38.6041	1775.54	1885.01	1737.36	1798.46	2955.69	2572.27	2836.79	2880.52	800.119	514.337	716.665	609.415	1181.53	1074.79	991.897	1306.38	1086.77	1311.85	844.315	1030.71	1756.5	1387.52	1930.68	1765.16	2403.22	2587.13	2426.32	2420.53	691.997	769.26	771.213	837.355	687.74	583.584	576.211	815.077	980.857	941.972	929.641	667.823	1524.97	1486.16
PWY-7371	1,4-dihydroxy-6-naphthoate biosynthesis II	74.256	280.537	175	0	107.146	90.879	850.551	1044.91	766.59	809.834	65	45.5	57	39.5	222	154	190	171	1371.53	1557.9	1288.39	1356.78	397	449	434	481	756.004	810.505	785.555	1315.07	212.5	233	215.5	254.5	242	233	207.5	213	1484.08	1820.6	1340.39	1653.29	618	617	597	456	397.24	394.979
PWY-7374	1,4-dihydroxy-6-naphthoate biosynthesis I	58.9308	95.4919	175	0	0	62.0117	477.483	613.639	415.161	488.262	41.5877	15.8261	24.2157	16.7689	222	154	190	171	657.255	630.384	621.676	657.726	361.116	416.152	394.958	441.964	526.419	536.517	545.742	958.202	61.8932	68.0442	71.9666	110.813	238.318	233	205.676	213	1031.43	1149.29	844.395	1062.45	508.673	520.138	491.171	96.092	298.928	300.388
PWY-7376	cob(II)yrinate a,c-diamide biosynthesis II (late cobalt incorporation)	0	0	0	0	0	0	0	0	0	0	0	0	0	0	0	0	0	0	0	0	0	0	0	0	0	0	0	0	0	0	0	0	0	0	0	0	0	0	0	0	0	0	0	0	0	0	0	0
PWY-7377	cob(II)yrinate a,c-diamide biosynthesis I (early cobalt insertion)	1721.8	1072.61	558.345	1.8955	1860.83	1130.31	3877.15	4613.2	4272.04	3770.69	2483.68	2013.28	2183.32	2136.15	390.429	343.855	332.304	331.993	4680.48	5112.19	4468.35	4561.96	619.146	694.457	652.158	750.278	5122.72	5603.57	4836.46	5565.46	3929.31	3762.65	3803.78	3917.04	300.796	338.84	309.087	368.697	3900.58	4945.91	3579.71	4512.28	349.5	253.703	421.369	297.752	2477.24	2436.39
PWY-7392	taxadiene biosynthesis (engineered)	2473.76	2843.45	2977.21	12.2758	2482.91	1198.29	1677.35	2019.73	1913.69	1766.74	1738.74	1020.37	1478.83	1329.05	5494.75	3478.81	4239.82	4229.04	1896.24	2366.13	1902.2	1898.45	223.5	234.304	192.484	244.131	3132.86	3731.03	3016.07	4047.58	2012.5	2068.9	2228.8	2268.75	6279.81	6489.45	7273.66	6760.31	4498.88	5072.49	3772.54	4494.05	4276.46	4588.36	4204.83	4375.79	3707.6	3485.51
PWY-7400	L-arginine biosynthesis IV (archaebacteria)	4697.1	5455.73	7953.67	33.4803	4517.63	2614.73	15247.1	17518.5	16639.2	14911.4	18200.1	15403	17334	17665.4	15211	12091	13352.6	12908	12774.3	13489.2	11826.2	12709.2	15148	16525.2	14727.3	16628	17042.5	18414.8	15711.7	20848.8	18422.8	18284.5	20022.7	18879.7	15200.3	15240.3	15718.2	14648.9	17401.9	19834.3	14112.4	17229.2	17904.5	17141.8	18074.9	17572.1	10620.3	10102.6
PWY-7431	aromatic biogenic amine degradation (bacteria)	0	0	0	0	41.1366	0	21.3219	15.9943	50.609	29.3117	0	0	0	0	0	0	0	0	0	0	0	0	272.423	353.987	201.447	401.888	23.9876	18.6597	21.3222	37.3074	0	0	0	0	16.115	14.9895	16.9432	16.5493	0	0	0	2.6665	132.826	140.745	156.644	175.138	13.3268	0
PWY-7446	sulfoglycolysis	48	0	0	0	53.7284	98	0	0	0	0	0	0	0	0	0	0	0	0	0	0	0	0	0	0	0	0	0	0	0	0	0	0	0	0	0	0	0	0	0	0	0	0	0	0	0	0	0	0
PWY-7456	mannan degradation	1327.25	1420.29	2556.3	0	1672.53	804.607	3478.31	4191.39	3804.65	3275.51	3026.78	2696.98	3102	3117.27	5841.45	4579.53	5020.18	4904.19	2821.26	2956.13	2720.06	2858.72	2989.61	3329.73	2888.1	3424.83	3380.87	3304.11	3634.92	4150.83	3069.19	3217.96	3081.36	3100.44	6730.71	6399.26	6391.63	5966.08	3821.81	4383.09	3017.59	3861.08	3842.69	3612.65	3876.19	3744.76	3245.89	3100.35
PWY-7539	6-hydroxymethyl-dihydropterin diphosphate biosynthesis III (Chlamydia)	4415	4612.96	5024.4	34.515	4475.34	2590.19	11448.8	13211.8	12539.9	11253.8	12648.1	10756.2	12088.3	12307.8	11242.7	9116.44	9696.09	9592.16	10692.9	11362.4	10275.7	10740.2	9146.26	9937.28	8938.19	9890.24	13056.5	13991.9	12442.6	15806.7	13166.3	13166.8	14059.3	13318.5	11815.5	11514.1	11560.3	10657.8	13610.9	15569.3	11369.5	13672.2	11567	11298.2	11864.5	11474.2	9503.11	9308.69
PWY-7560	methylerythritol phosphate pathway II	5810.22	7321.99	9722.93	34.1212	5864.31	3417.51	18771.3	21649.5	20736.5	18530.8	22079.5	18738.9	21333.5	21448.9	19278.5	15378.6	16847.6	16159.4	16174.3	16961	15049.5	16134.3	17075.4	18775.8	16634.4	18947.5	20231.5	21590.3	18685.9	24245	23290.1	23086.5	24917.1	23868.3	18392.4	18303.5	18710.5	17527.5	21190.1	24162.5	17260.7	21024.7	19411.6	18426.8	19447.7	18898.5	13418.9	12942
PWY-7663	gondoate biosynthesis (anaerobic)	7069.42	8868.62	10215	40.7832	7208.1	4163.95	22105.9	25453	24541.1	21781.9	24834.4	20770.7	23678.8	23771.5	23495	18804.2	20395.5	19677	19430.6	20558.2	18419.9	19489.3	20142.6	22080.4	19533.8	22321.6	23666.6	25449.1	21940.6	28431.5	26456.4	26239.3	28607	27216.4	23202.3	22976	23326.1	21842.3	25125.1	28496	20914.4	25177.5	23686.5	22508.7	23658.9	23355.5	16481.4	15878.3
PWY-7664	oleate biosynthesis IV (anaerobic)	4963.88	5011.69	1609.68	41.0445	4653.63	3092.16	7922.72	9148.76	9149.27	8062.85	4329.02	4122.6	4447.2	4509.71	8335.2	6847.09	6961.6	6983.26	9582.86	10255.7	9282.94	9790.18	2463.9	2844.88	2479.59	2914.23	6820.56	7187.12	6388.12	7979.49	6563.02	6642.2	6668.34	6142.72	8549.44	8186.77	8012.9	7361.71	8702.17	10077.1	7310.79	8780.78	4981.85	5160.38	4978.28	6386.78	9389.77	9200.36
PWY-841	superpathway of purine nucleotides de novo biosynthesis I	4443.81	5039.71	4762.93	38.6177	4450.41	2468.61	9318.95	11074.7	10449.8	8731.1	8356.1	7130.86	8249.85	8093.05	11023.6	8614.62	9399.38	9156.66	9480.24	10049.2	8929.44	9258.02	6979.62	7721.94	6816.67	8034.2	11118.1	11926.8	10863.2	13566.2	10205.2	10130.3	10610	10242.9	12558.9	12330.4	12674.9	11926.1	13812	16004.4	11553	14221.5	11745	11396.8	11878.5	11714.5	9000.97	8567.19
PWY-922	mevalonate pathway I	45.8855	80.3912	99.8703	0	147.115	29.1571	311.26	381.845	355.393	333.205	333.86	205.792	292.7	261.916	47.1168	27.0398	44.3073	39.895	370.609	460.979	367.236	367.24	15.7893	15.5839	9.9056	15.6198	311.462	373.544	250.968	418.713	260.932	285.752	290.889	267.166	30.594	30.5156	28.0226	25.7894	509.93	566.92	474.24	520.554	14.2437	9.7842	9.2245	11.4573	484.454	426.59
PWY0-1061	superpathway of L-alanine biosynthesis	3550.62	3586.22	4856.76	49.096	3264.31	2092.54	10768.3	11988.5	11869.6	10626.8	15070.1	12744.5	14329	14548.1	8664.47	7271.29	7769.03	7581.63	8282.23	8636.62	7742.61	8200.91	9916.36	10650.4	9442.08	10516.6	13860.2	14977.9	12388	16163.9	16302.9	16006.5	17535.5	16460	8381.23	8511.64	8843	7851.52	12845.2	14432.2	10764.1	12779.9	13107.9	13079.1	13393	13283.3	7934.66	7558.32
PWY0-1241	ADP-L-glycero-&beta;-D-manno-heptose biosynthesis	1414.21	1126.11	742.297	30.67	1489.88	755.697	1211.46	1491.37	1397.57	1222.02	1139.28	924.309	1010.42	1002.4	2723.32	1861.51	2245.35	2149.11	1332.62	1367.74	1309.53	1321.53	580.947	658.477	535.415	700.115	1640.94	1786.66	1700.55	1910.93	1263.27	1269	1347.72	1352.13	3445.1	3428.81	3576.67	3361.45	1721.38	2016.24	1330	1715.79	1703.46	1781.48	1771.44	1741.35	1889.81	1860.27
PWY0-1261	anhydromuropeptides recycling	3605.77	2415.12	1667.71	54.1807	3688.9	2107.23	5880.32	7422.1	6934.4	6285.29	8631.78	7825.15	8399.4	8202.64	10842.8	8472.83	9754.26	9107.63	4389.42	4247.15	4275.87	5069.11	6307.98	7444.23	6217.9	7680.37	10277.5	10535.9	9325.7	10941.6	10928.1	10716.1	11169.6	10859.6	12534.5	12431.6	12519.1	11840.6	8300.17	9543.73	6565.3	8834.94	10937.3	11016.5	11255.5	10921.6	6489.51	6300.85
PWY0-1277	3-phenylpropanoate and 3-(3-hydroxyphenyl)propanoate degradation	96.3445	0	0	0	102.053	179.928	0	0	0	0	0	0	0	0	0	0	0	0	0	0	0	0	0	0	0	0	0	0	0	0	0	0	0	0	0	0	0	0	0	0	0	0	0	0	0	0	0	0
PWY0-1296	purine ribonucleosides degradation	4188.62	6177	6911.71	33.9289	4318.57	2536.93	16830.9	19312.6	18662.1	16738.4	21535.3	18064.7	20593.5	20654	15810.5	12645.1	13934.3	13206.4	13755.9	14442.4	12613.8	13759.7	15621.3	17347	15317.9	17415.5	17933.9	19335.3	16043.2	21056.8	22871.3	22565.9	24471.2	23623.9	12616.9	12720.9	13097.3	12395.4	18407.5	20914	14814.8	17938.9	16474.9	15686.5	16368.4	16227.1	10781	10377.5
PWY0-1297	superpathway of purine deoxyribonucleosides degradation	3174.53	4862.81	6340.28	33.3048	3228.77	2057.99	14109.4	16082.6	15796.1	14184.4	18112.3	15283	17461.8	17471.6	11954.8	9716.9	10548.2	10024.6	11387.4	12027.1	10465.7	11482.5	12831	14201	12475.1	14258.8	13582.9	14524.4	12032.2	15989.3	17499.8	17199.7	18717.3	18096.6	10493.3	10523.9	10694.7	10051.2	15228.5	17219.7	12531.1	15003.8	13486	12991.5	13371.6	13328.9	8381.27	8012.27
PWY0-1298	superpathway of pyrimidine deoxyribonucleosides degradation	3261.16	4982.09	6190.52	32.8523	3309.16	2089.71	13919.6	15864.1	15558.2	13965.5	17702.7	14962	17039.5	17077.8	12045.6	9760.14	10596.7	10100.5	11259.4	11920.7	10417	11403.2	12737.3	14105.3	12386.9	14164.3	14193.1	15135	12622.4	16444.3	18507.7	18272.2	19801.9	19110.5	10668.6	10702.2	10918.3	10262.6	15120.7	17078.9	12458.2	14920.5	13627.1	13125.6	13499.1	13462.9	8403.94	8125.75
PWY0-1319	CDP-diacylglycerol biosynthesis II	6725.17	8266.68	11384.6	47.6459	6651.7	3962.64	22257.1	25595.6	24481.8	21901.6	27693.8	23215.7	26526.9	26627.8	22533	18002.2	19763.7	18892.9	18385.9	19294.1	17180.2	18432.1	20815.8	22966.6	20356	23147.8	24255.6	25975.9	22195.1	28876.8	28947.6	28605.3	31087.4	29735.8	21031.6	21032.1	21579.1	20244.7	24821.5	28088.6	20264.5	24610.4	24046.5	22920.3	24129.8	23476.1	15596.8	14900.3
PWY0-1338	polymyxin resistance	312.888	9.5697	172.87	30.67	209.123	197.206	4.1611	0	1.0999	0	1.3998	1.8745	4.5849	0	9.5774	5.4088	4.1603	5.4089	0	0	0	0	28.2824	28.2846	31.1795	33.2616	166.647	192.75	151.147	172.792	14.1924	13.7199	17.8693	16.362	246.562	247.44	248.597	258.3	80.8764	88.3528	61.0081	60.2148	998.569	1106.62	991.729	1049.15	36.8905	31.9329
PWY0-1415	superpathway of heme biosynthesis from uroporphyrinogen-III	855.645	171.288	348.951	34.9702	647.744	480.356	417.813	508.572	441.953	319.466	123.521	66.5701	93.9536	68.0749	241.747	202.412	222.568	251.637	205.254	213.878	251.565	268.465	365.888	423.208	341.277	372.731	549.937	622.365	603.992	693.47	369.02	246.791	391.695	289.073	558.575	526.4	509	525.823	766.745	784.685	574.555	702.575	1676.27	1855.39	1753.36	1792.76	971.577	878.917
PWY0-1479	tRNA processing	1477.19	267.756	1199.76	32.264	1096.02	771.477	1287.7	1573.03	1429.23	1047.21	1610.98	1666.3	1727.05	1574.15	1085.07	910.33	1124.83	1020.56	578.555	645.669	612.815	645.913	1384.58	1555.36	1392.26	1561.07	3271.4	3426.28	2934.62	3577.35	3703.41	3422.1	3651.63	3504	2849.04	2800.3	2736.79	2629.09	2066.83	2261.43	1688.85	2107.61	4025.81	4158.79	4307.94	4150.03	1850.86	1715.71
PWY0-1533	methylphosphonate degradation I	446.859	32.3914	324.651	38.7918	324.23	299.737	160.149	221.235	184.129	215.742	105.948	63.354	73.3208	64.3205	122.842	92.3159	109.853	102.846	191.29	195.553	179.956	202.821	639.897	681.34	540.568	692.411	511.389	597.791	464.475	557.182	254.43	179.771	278.84	202.246	621.746	593.098	557.121	564.452	532.338	557.439	371.219	437.386	1924.45	2027.72	1906.37	1952.23	172.48	151.75
PWY0-1586	peptidoglycan maturation (meso-diaminopimelate containing)	3645.38	5040.77	10245.7	51.0309	3716.33	2311.65	16315	18107.8	17662.5	15703.2	18916.9	16004.4	18467.7	18463.7	15415.7	12561.6	13431.9	12973.5	13468.9	14503.1	12791.7	13619.9	16874.3	18043	16438.6	18092.2	15594	16595.2	14348.1	19631	15598.7	15948.9	17122.7	15870.9	12097.3	12373.9	12959.1	11585.6	17878	20213	15091.5	17837.6	18530.6	17415.7	18471.5	18090.6	9228.16	8522.58
PWY0-162	superpathway of pyrimidine ribonucleotides de novo biosynthesis	4359.32	4892.88	4485.99	37.9356	4352.23	2387.46	8858.78	10561.3	9917.96	8216.06	7743.79	6607.95	7643.25	7490.68	10659.8	8284.1	9044.75	8845.68	9118.98	9691.77	8607.97	8859.81	6563.53	7257.63	6403.49	7574.34	10775.9	11604.7	10631.5	13216.5	9613.77	9538.17	9978.02	9621.47	12371.8	12145.5	12574.1	11791.8	13437.5	15624.7	11286.7	13932.9	11542.7	11200	11658.7	11529.8	8775.65	8339.17
PWY0-166	superpathway of pyrimidine deoxyribonucleotides de novo biosynthesis (E. coli)	3392.14	3768.66	3344.56	35.8579	3336.07	1856.99	7598.1	9040.3	8537.59	7191.39	7120.73	6064.14	7001.03	6876.46	8341.98	6504.16	7205.73	6942.82	7596.31	7980.61	7073.79	7395.98	5672.66	6287.38	5544.24	6530.23	9467.99	10192.5	9155.43	11506.4	8816.85	8733.93	9157.2	8852.92	8688.58	8618.11	8870.38	8383.4	11404.9	13197.7	9473.72	11675.1	9181.21	9038.06	9358.32	9163.24	6992.12	6688.88
PWY0-321	phenylacetate degradation I (aerobic)	0	0	144.305	0	0	0	0	0	1.7572	0	2.2035	2.4256	0	0	0	0	0	0	0	0	0	0	0	0	0	0	13.3891	19.2963	8.9512	14.3954	20.9272	19.4904	18.3237	18.4398	28.6732	37.6827	30.6464	36.5019	0	0	0	0	0	0	0	0	0	0
PWY0-41	allantoin degradation IV (anaerobic)	0	0	0	0	0	0	0	0	0	0	0	0	0	0	0	0	0	0	0	0	0	0	0	0	0	0	0	0	0	0	34.9295	0	0	0	0	0	0	0	0	0	0	0	0	127.129	90.5233	159.447	0	0
PWY0-42	2-methylcitrate cycle I	57.4438	0	0	0	59.3103	107.069	0	0	0	0	0	0	0	0	0	0	0	0	0	0	0	0	0	0	0	0	0	0	0	0	0	0	0	0	0	0	0	0	0	0	0	0	0	0	0	0	0	0
PWY0-781	aspartate superpathway	3159.69	2591.28	5163.07	35.3095	3018.71	1695.94	8425.18	9901.79	9088.96	8523.05	11854.8	10054	11328.3	11552.9	6811.04	5220.59	6143.72	5914.05	5801.78	6172.7	5305.59	5601.64	6978.29	8012.61	6801.15	7958.2	11186	12204.7	10101.2	13298	13059.5	12846.4	13786.6	13292	6792.09	6855.25	7052.75	6611.83	8627.46	9836.24	6915.83	8246.78	9430.63	9543.48	9518.73	9443.32	6880.79	6481.9
PWY0-845	superpathway of pyridoxal 5'-phosphate biosynthesis and salvage	1661.64	1387.4	1492.62	40.6034	1847.19	1024.05	2418.1	3072.64	2943.88	2257.71	2492.01	2375.89	2720.17	2721.73	4487.16	3515.55	3736.09	3866.62	2225.66	2155.23	2028.15	2195.8	2181.85	2421.23	2012.51	2582.47	3384.17	3296.58	3646.18	3742.24	2635.62	2824.05	2638.91	2723.26	5730.74	5423.5	5329.86	5077.86	4009.72	4664.07	3337.5	4039.54	4684.95	4627.28	4646.26	4623.58	2607.34	2553.1
PWY0-862	(5Z)-dodec-5-enoate biosynthesis	4661.37	4601.51	1405.02	41.9104	4335.32	2919.63	7084.21	8180.35	8196.27	7220.61	3786.26	3615.78	3895.67	3950.92	7441.71	6118.89	6204.24	6233.84	8714.53	9332.69	8455.56	8914.44	2140.47	2473.15	2155.31	2533.96	6046.18	6368.13	5663.88	7067.25	5791.65	5865.19	5874.02	5405.95	7634.28	7300.65	7136.09	6550.85	7760.21	8992.59	6521.5	7830.47	4372.01	4539.47	4368.77	5646.4	8643.75	8481.47
PWY490-3	nitrate reduction VI (assimilatory)	1454.17	2185.81	439.109	1.5969	1545.7	868.176	6717.76	7933.12	7580.97	6819.36	10362.4	8508.62	9886.88	9773.68	5534.99	4396.13	5141.59	4562.52	5084.4	5149.22	4350.81	4886.9	4697.3	5634.22	4768.89	5601.71	8231.29	8872.13	6892.76	8480.68	13523	12878.2	14108.4	13804.1	4467.47	4512.56	4462.64	4502.42	6597.04	7529.94	4886.67	6132.57	3542.4	3325.5	3698.64	3708.9	4374.42	4288.77
PWY4FS-7	phosphatidylglycerol biosynthesis I (plastidic)	5430.33	6803.28	9906.95	47.8086	5527.05	3293.27	19668.1	22544.3	21700.8	19393.7	24666.1	20933.5	23856.6	23952.6	19295.5	15442.7	16947.6	16185.8	15980.7	16750.9	14825.9	15942.1	18176.3	20046.1	17772.4	20159.6	21396.1	22884.6	19386.9	25198.7	25963.5	25696.3	27744.8	26587.5	17113.1	17138.2	17549.7	16395.8	21074.6	23832.3	17154.8	20739.2	20073.4	19015.7	20016.9	19641.1	13402.8	12820.1
PWY4FS-8	phosphatidylglycerol biosynthesis II (non-plastidic)	5430.33	6803.28	9906.95	47.8086	5527.05	3293.27	19668.1	22544.3	21700.8	19393.7	24666.1	20933.5	23856.6	23952.6	19295.5	15442.7	16947.6	16185.8	15980.7	16750.9	14825.9	15942.1	18176.3	20046.1	17772.4	20159.6	21396.1	22884.6	19386.9	25198.7	25963.5	25696.3	27744.8	26587.5	17113.1	17138.2	17549.7	16395.8	21074.6	23832.3	17154.8	20739.2	20073.4	19015.7	20016.9	19641.1	13402.8	12820.1
PWYG-321	mycolate biosynthesis	5025.43	5055.51	1663.23	41.0622	4704.5	3121.17	8035.59	9287.26	9289.41	8153.09	4456.11	4246.55	4581.88	4647.36	8538.59	7017.33	7135.19	7152.73	9540.69	10182	9224.57	9726.32	2531.37	2923.16	2544.71	2993.87	6947.02	7291.43	6514.59	8127.6	6713.47	6798.68	6806.88	6282.84	8748.8	8375.7	8198.04	7530.54	8886.41	10288.4	7466.89	8965.62	5097.79	5272.23	5092.25	6505.97	9482.42	9287.14
PYRIDNUCSAL-PWY	NAD salvage pathway I	4736.3	5977.65	8745.24	33.0748	4746.49	2797.14	15816.8	18202.5	17410.9	15617.9	19034.1	16155.4	18247.8	18525.5	16175.5	12972	14089.9	13638.8	13308.6	13970.8	12393.8	13257.7	15061.5	16584.4	14625.5	16652.8	16572.5	17797.8	15390.5	20184.1	18931	18901.2	20482.4	19487.7	15170.6	15048.1	15360.3	14326.9	17309.8	19614.8	13940.9	16903	16929.2	16095.3	16835	16481.2	11513	11035.5
PYRIDNUCSYN-PWY	NAD biosynthesis I (from aspartate)	4346.27	5438.22	7912.88	33.1805	4526.5	2645.93	14409.7	16574.2	15780.4	14207.5	16580.1	13923.4	15878.9	15981.7	14821.8	11972.8	12845.1	12517.9	12597.1	13309.1	11792.1	12550.6	13763.8	15056	13408.3	15103	15409.6	16493.6	14551.9	18887.9	16390.5	16386.1	17764.8	16805.7	13188.5	12985.7	13215.4	12256.3	16250.6	18455.9	13174.4	15957.2	15168.1	14361.4	15140.8	14660.9	10547.9	10076.4
PYRIDOXSYN-PWY	pyridoxal 5'-phosphate biosynthesis I	1209.23	975.663	1038.29	32.2153	1329.28	737.596	1683.19	2145.98	2027.61	1570.17	1719.66	1643.41	1877.68	1880.13	3299.5	2590.48	2743.17	2837.91	1559.04	1496.15	1419.17	1533.36	1512.44	1687.55	1402.48	1794.12	2430.63	2363.23	2635.11	2733.06	1886.35	2016.63	1883.36	1942.06	4296.29	4033.59	3935.85	3759.07	2925.76	3390.28	2424.98	2953.5	3296.59	3277.6	3275.8	3226.1	1891.96	1850.31
REDCITCYC	TCA cycle VIII (helicobacter)	858.266	38.3731	777.155	28.3332	561.356	641.91	688.602	997.053	807.928	888.588	439.275	389.936	353.005	496.16	475.901	431.937	332.059	301.121	743.209	973.418	692.611	882.353	1106.83	1144.52	931.455	1390.78	541.965	572.879	475.32	800.142	110.814	401.412	377.654	117.706	910.759	1260.16	1022.76	974.853	1173.24	1505.14	1027.63	1409.29	2700.52	2965.48	2687.96	2823.28	103.37	89.4761
RHAMCAT-PWY	L-rhamnose degradation I	2477.06	2601.52	1964.18	33.6641	2501.37	1547.9	5308.84	6197.06	5959.56	5242.32	5860.9	5089.1	5747.6	5789.91	6899.08	5759.83	5767.68	5893.27	5109.78	5414.87	4901.17	5225.31	3596.92	3795.86	3284.75	3951.47	5091.18	5248.34	5075.27	6264.59	4764.98	4966.21	4991.33	4729.26	6968.86	6572.06	6581.16	6206.59	6776.1	7851.26	5720.42	6794.9	5228.45	5172.94	5368.62	5379.61	4836.8	4695.84
RIBOSYN2-PWY	flavin biosynthesis I (bacteria and plants)	4785.84	5117.59	6091.4	33.8466	4835.43	2716.73	13049.1	15201.5	14190.5	12669.8	14454.1	12092.9	13762	14003.9	14783.4	11719	12861.5	12443.2	11622.1	12170.3	11091.1	11651.8	12321.9	13415.9	12069.8	13518.4	15244.1	16375.8	14369.4	18547.3	15924.9	15878.9	17181.5	16218.9	14975.3	14813.6	15129.9	14178.7	15244.9	17403.2	12503.9	15355.3	14885.8	14039.7	14872.9	14501.7	10529.1	10202.6
RUMP-PWY	formaldehyde oxidation I	110.047	462.627	0	0	84.7877	102.223	1870.5	2296.38	1994.2	1692.08	2630.16	2267.49	2298.27	2670.02	921.611	884.507	1132.3	1040.07	2131.43	2091.6	1539.17	1606.22	62.2581	71.1142	50.505	62.343	2430.46	2454.35	2051.33	2709.66	2834.6	2806.56	3016.69	2722.21	50.7684	0	0	0	2307.61	2793.91	1357.51	1931.13	127.042	0	0	0	1085.99	982.284
SALVADEHYPOX-PWY	adenosine nucleotides degradation II	887.558	810.686	614.804	0	918.256	386.585	4400.81	4945.98	4966.37	4416.96	3883.86	3177.75	3537.83	3693.3	4457.08	3680.61	3785.11	3811.19	4328.61	4377.23	4160.52	4148.68	5766.49	6066.87	5562.86	6065.13	3702.49	3985.24	3300.89	5264.43	3131.94	2932.64	3541.39	3088.19	4054.3	4087.27	4286.6	3539.84	5756.19	6481.72	5053.8	5801.31	6270.13	5903.78	6021.95	5998.39	2059.53	1888.95
SER-GLYSYN-PWY	superpathway of L-serine and glycine biosynthesis I	5547.9	7556.64	9548.75	33.0612	5661.37	3288.68	19455.1	22443.5	21464	19262.3	22582.2	18962	21576.8	21697.9	19524.5	15535.4	17067.7	16328.9	16941.4	17821.1	15757.1	16854.2	17705.4	19532.7	17238.8	19682.2	20269.9	21652.9	18492.4	24375.2	23772.1	23502.5	25650.8	24474.5	18466.9	18394	18806.2	17646.1	21976	25066.8	17918.4	21882.2	19953.4	18927.6	19897.4	19380.5	13717.5	13164.6
SO4ASSIM-PWY	sulfate reduction I (assimilatory)	1365.24	1379.05	751.793	42.9393	1525.5	879.907	2508.04	3049.3	2897.94	2327.55	2897.52	2591.95	3021.79	3009.47	4189.85	3332.97	3782.87	3381.71	2074.58	2076.26	1905.32	1943.55	2157.66	2427.51	2039.75	2561.48	2980.83	2918.49	2979.29	3358.45	2943.72	3047.86	2926.96	2850.5	3402.24	3357.94	3290.42	3184.97	3593.1	4189	3010.04	3712.8	3780.71	3755.66	3780.19	3836.86	2781.82	2610.64
SULFATE-CYS-PWY	superpathway of sulfate assimilation and cysteine biosynthesis	2354.53	2451.11	1519.48	39.7391	2574.03	1483.79	4806.98	5793.73	5513.54	4495.79	5573.97	4946.97	5745.02	5734.15	7433.85	5923.44	6670.25	6046.31	3992.31	4020.6	3678.01	3770.2	4202.18	4710.25	3984.92	4937.21	5633.82	5580.39	5562.58	6417.61	5678.82	5846.48	5705.23	5533.94	6231.32	6156.62	6070.37	5834.01	6622.74	7689.28	5526.29	6797.5	6896.49	6793.85	6896.56	6936.11	4951.96	4672.2
TCA	TCA cycle I (prokaryotic)	3614.36	3406.11	6111.57	45.1515	3664.66	2173.79	8189.49	9655.99	8900.31	7712.26	8456.23	7897.52	8980.15	9036.02	8275.78	6859.18	7132.47	7401.59	7050.42	7893.46	6806.93	7077	6323.14	6991.13	6169.38	7051.92	9374.1	9875.2	9277.82	11683.5	9615.56	9684.13	9634.88	9448.59	10995.7	10551.1	10544.9	9985.74	10313.9	11838.4	8640.38	10375.5	10960.5	10767.9	11203.1	10923.9	7437.72	7190.14
TCA-GLYOX-BYPASS	superpathway of glyoxylate bypass and TCA	809.952	27.4636	648.585	41.9778	534.712	482.39	13.4419	0	7.689	0	4.0307	5.3975	13.1991	0	27.5507	15.5644	11.9746	15.5661	0	0	0	0	93.8355	95.0806	101.227	111.475	489.942	568.267	444.275	511.579	40.852	39.4923	60.4411	53.6565	728.13	738.473	733.27	766.918	237.28	258.54	178.988	176.481	2581.25	2815.48	2578.5	2696.93	107.453	91.6269
TEICHOICACID-PWY	teichoic acid (poly-glycerol) biosynthesis	1032.72	974.08	470.967	0	963.548	553.351	5068.35	5823.03	5608.6	4938.99	6011.34	4994.56	5633.7	5809.1	3449.54	2780.3	3084.53	3059.77	4067.84	3969.07	3335.23	3365.7	4180.86	4278.44	3940.71	4619.08	5328.88	5722.28	4912.65	6820.9	5397.81	5332.57	5599.09	5367.82	2260.32	2315.28	2489.43	2049.72	4765.21	5404.35	3424.45	4277.26	5140.42	4946.32	4846.05	4975.78	2786.93	2655.34
THISYN-PWY	superpathway of thiamin diphosphate biosynthesis I	3906.45	3532.04	4672.44	34.9135	3985.39	2425.98	7332.49	8871.76	8033.39	7177.38	5325.57	4743.61	5345.14	5270.74	8436.59	6745.75	7278.19	7147.87	7929.48	8153.13	7653.39	7990.74	5420.79	6101.73	5362.33	6233.9	8322.48	8771.19	8447.15	10865.1	6811.03	6877.51	7056.67	6974.95	10480.6	10012.6	9835.74	9338.14	10301.9	11668.6	8373.8	10292.6	9051.13	8943.03	9264.89	8566.24	8094.62	7915.53
THREOCAT-PWY	superpathway of L-threonine metabolism	257.206	0	363.355	0	263.936	405.11	0	0	4.5717	0	5.8117	7.7747	0	0	0	0	0	0	0	0	0	0	0	0	0	0	81.7732	115.991	55.5845	87.9588	57.4524	55.6284	66.5001	62.6834	134.219	167.362	141.687	164.378	0	0	0	0	0	0	0	0	0	0
THRESYN-PWY	superpathway of L-threonine biosynthesis	6230.44	7595.02	10225.6	41.2697	6309.46	3674.17	19065.9	22017.2	21089.1	18765.9	21599.4	18365	20726.9	21087.3	19884	15909.8	17326.2	16691.4	16845.2	17725.8	15689.3	16696.1	17954	19647.2	17391.3	19818.6	20837.4	22286.6	19355.5	25086.6	22368.9	22189.7	23895.8	22744.9	19546.2	19416.4	19751.3	18480.4	22262.8	25306	18084.3	21938.1	20930.8	19895.5	20880.6	20456.4	14253.2	13629.6
TRNA-CHARGING-PWY	tRNA charging	5661.58	7113.38	9492.12	36.6019	5721.83	3374.93	18522.2	21372.2	20512.6	18311.5	21914.3	18571.9	21133.5	21232.1	18689.4	14912.8	16369.9	15644.8	15962.7	16678.7	14820.4	15877.7	16882.2	18618.1	16464.6	18756.6	20199	21570.9	18523	24093.5	23396.8	23191.4	24995.1	23978.4	17598.8	17543.8	17900	16793.3	21324.3	24203.5	17358.8	21092.7	19361.2	18400.8	19342.8	18844	13356	12829.4
TRPSYN-PWY	L-tryptophan biosynthesis	4530.96	5158.7	6411.87	36.1444	4643.11	2576.3	13889.4	15887	15125.6	13590.3	16481.1	13833.9	15545.5	15957.6	15566.7	12382	13311.9	13130	11376.7	12288.8	11015.5	11614.3	13991.7	15118.2	13313.3	15106.1	14714.4	15795.4	13883.2	18116.5	15735	15795	17336.9	16109.6	15065.5	14882.1	15441.4	14286.7	14405	16494.3	12013.5	14417.1	15488.1	14631.3	15301.9	15037.9	10169.1	9932.61
TYRFUMCAT-PWY	L-tyrosine degradation I	0	0	0	0	0	0	9.9904	7.4956	23.9662	13.7324	0	0	0	0	0	0	0	0	0	0	0	0	125.909	163.115	93.2729	183.469	12.5891	10.2339	10.981	19.1118	0	0	0	0	0	0	0	0	0	0	0	0	62.1482	65.8774	73.2536	81.8643	6.2468	0
UBISYN-PWY	superpathway of ubiquinol-8 biosynthesis (prokaryotic)	447.126	18.1213	301.678	35.0677	329.636	292.931	26.9584	14.3465	46.9921	26.1699	2.6697	20.0502	8.6002	18.8173	18.1286	10.2646	7.9299	10.2779	0	0	0	0	267.773	330.553	220.089	370.325	347.207	389.96	315.435	401.278	122.683	141.574	109.66	125.946	408.174	394.035	398.184	405.304	162.273	172.789	114.709	124.453	1563.56	1700.43	1581.77	1790.57	80.0445	59.8185
UDPNAGSYN-PWY	UDP-N-acetyl-D-glucosamine biosynthesis I	3685.11	4212.7	5651.35	32.4687	3683.62	2069.23	12524.2	14605.2	13994.7	12403.8	15100.5	12789.6	14869.4	14649.5	12248.5	9589.72	10843.4	10106.2	10700.7	11208.7	9684.29	10494.9	10938.2	12137.6	10693.5	12312.8	13420.8	14157.6	12058.5	15908.1	16733.6	16530	17556.1	17127.6	10017.8	10218.7	10642	10053.2	13695.6	15797	11030.7	13592.3	11114.3	10449.4	11085.9	10579.2	8136.9	7849.97
VALDEG-PWY	L-valine degradation I	0	0	0	0	0	0	0	0	0	0	4.8032	0	0	0	0	0	0	0	0	0	0	0	0	0	0	0	0	0	11.8699	0	0	0	0	0	0	0	0	0	0	0	8.9377	0	29.7698	38.6375	41.5512	23.8585	0	0
VALSYN-PWY	L-valine biosynthesis	6614.18	8584.71	11914.8	41.4245	6865.27	3895.05	22397.7	25700.9	24689.9	22295.5	27046.4	22902.9	26014.2	26260.3	22953.5	18381.8	20125.1	19267.4	18769.1	19825.3	17500.9	18905.1	21519.3	23659.6	20864	23910.3	23757	25276.6	21756.2	28249.4	27545.3	27216	29422.6	27971.4	21606.5	21564.5	22060.4	20587.8	24765.4	28239.9	20176.3	24531.1	24171.1	23032.5	23977.6	23413.5	15764.3	15054.4
[truncated: 320 more columns]
