# Supplementary material for: The Unique Seed Protein Composition of Quality Protein Popcorn Promotes Growth of Beneficial Bacteria From the Human Gut Microbiome
Source: Front Microbiol. 2022 Jul 14;13:921456. doi: 10.3389/fmicb.2022.921456 (PMC9330393; doi:10.3389/fmicb.2022.921456)
Supplement: Supplementary Table 4 — ASV and genus level table from 16S rRNA sequencing for FL and lysine fermentation. [file Table_4.XLSX]

## Sheet: Family Level
Kingdom	Phylum	Class	Order	Family	FL16-1	FL16-2	FL16-3	FL16-4	FL16-5	FL16-6	FL32-1	FL32-2	FL32-3	FL32-4	FL32-5	FL32-6	FL48-1	FL48-2	FL48-3	FL48-4	FL48-5	FL48-6	Lysine16-1	Lysine16-2	Lysine16-3	Lysine16-4	Lysine16-5	Lysine16-6	Lysine32-1	Lysine32-2	Lysine32-3	Lysine32-4	Lysine32-5	Lysine32-6	Lysine48-1	Lysine48-2	Lysine48-3	Lysine48-4	Lysine48-5	Lysine48-6	Media0-1	Media0-2	Media0-3	Media0-4	Media0-5	Media0-6	Media16-1	Media16-2	Media16-3
Bacteria	Firmicutes	Negativicutes	Selenomonadales	Acidaminococcaceae	9122	4613	6018	4842	5876	4067	7537	3564	5817	4127	4907	3406	9482	6164	8253	3498	5349	4887	4504	3896	4382	5160	4198	6051	4369	7475	4552	4342	4315	4485	4235	5313	5102	4577	4376	3998	17	23	36	46	36	47	10022	4225	6890
Bacteria	Bacteroidetes	Bacteroidia	Bacteroidales	Bacteroidaceae	5621	2646	2706	2610	2990	2332	2447	1130	1291	1225	1763	1199	3091	1971	1761	959	2223	1908	2364	1617	1790	1902	1890	2284	2289	3628	1697	1536	1804	1482	2228	2645	2516	1944	2360	1769	2702	5528	8191	7214	10177	7058	4559	1982	2670
Bacteria	Bacteroidetes	Bacteroidia	Bacteroidales	Barnesiellaceae	23	16	6	10	28	15	43	12	14	10	11	14	61	44	33	13	39	36	15	7	4	0	9	12	33	62	40	9	24	21	26	39	58	37	39	31	12	19	50	38	40	36	24	8	15
Bacteria	Actinobacteria	Actinobacteria	Bifidobacteriales	Bifidobacteriaceae	73	30	32	53	25	86	20	12	12	32	27	16	22	22	11	11	114	14	17	17	16	11	24	11	29	36	62	32	16	8	48	39	0	19	14	14	26	48	156	120	149	113	76	24	33
Bacteria	Proteobacteria	Gammaproteobacteria	Betaproteobacteriales	Burkholderiaceae	1860	1019	1104	977	1099	773	1140	444	623	408	612	516	1457	932	970	372	748	764	1528	1005	920	987	1132	1416	1704	2436	1267	962	1270	1112	1346	1623	1419	1081	1283	932	117	238	477	504	599	437	1379	586	769
Bacteria	Actinobacteria	Coriobacteriia	Coriobacteriales	Coriobacteriaceae	18	13	19	12	10	17	12	3	8	2	4	4	30	14	4	0	24	6	11	2	10	5	17	12	2	20	11	11	8	3	0	11	11	8	19	5	0	0	4	8	11	0	14	11	6
Bacteria	Proteobacteria	Deltaproteobacteria	Desulfovibrionales	Desulfovibrionaceae	170	76	90	84	108	94	83	36	70	46	83	62	130	83	97	26	138	107	37	29	32	31	18	27	45	71	54	31	30	25	42	60	64	30	60	47	6	17	32	22	32	30	173	50	104
Bacteria	Actinobacteria	Coriobacteriia	Coriobacteriales	Eggerthellaceae	0	0	0	0	4	0	0	0	0	4	0	0	0	5	5	0	0	2	0	0	0	3	0	0	0	0	0	7	0	2	6	9	6	0	10	5	0	0	2	0	0	0	2	0	0
Bacteria	Proteobacteria	Gammaproteobacteria	Enterobacteriales	Enterobacteriaceae	4265	2254	3177	2035	2787	2221	11859	4994	6934	4925	7613	5232	9588	5404	5641	3381	6286	5051	8103	5376	6184	5800	5561	7006	9044	9822	7690	6241	6859	6055	8060	8516	8869	5818	6158	6329	942	1961	3593	2695	3902	2885	13031	5016	6474
Bacteria	Fusobacteria	Fusobacteriia	Fusobacteriales	Fusobacteriaceae	7601	3997	4130	3528	4552	3018	6063	2803	3585	2510	3274	2144	5616	3219	3529	1662	2769	2534	3567	2573	2305	2153	2430	2889	3734	5071	2633	2120	2830	2415	2566	3307	2526	1849	2547	1898	27	77	193	140	184	145	4499	2086	2333
Bacteria	Firmicutes	Clostridia	Clostridiales	Lachnospiraceae	4574	2286	2096	2290	3069	2331	8004	3951	4965	3504	5348	4220	5248	3152	3628	1527	4200	3151	3919	3059	3222	3153	3451	4472	4194	6696	4224	3772	4596	3919	2207	3358	2801	2314	3029	2479	1376	2520	4227	4400	5478	4419	4092	1754	2304
Bacteria	Bacteroidetes	Bacteroidia	Bacteroidales	Marinifilaceae	89	57	47	46	87	55	74	35	32	48	62	39	157	59	56	49	93	57	55	27	36	28	38	53	107	141	62	50	56	53	149	146	133	97	116	74	0	21	41	30	32	32	97	40	33
Bacteria	Firmicutes	Clostridia	Clostridiales	Peptostreptococcaceae	10	0	0	0	0	5	0	0	0	8	0	0	0	0	0	0	0	0	0	0	0	0	0	0	0	0	0	0	0	0	0	0	6	0	0	4	7	11	30	9	35	23	0	3	5
Bacteria	Bacteroidetes	Bacteroidia	Bacteroidales	Rikenellaceae	557	229	244	230	279	225	299	166	179	158	263	232	550	393	318	161	442	423	182	118	112	105	108	156	261	508	263	193	197	187	280	445	332	232	324	203	13	32	59	45	36	50	406	127	199
Bacteria	Firmicutes	Clostridia	Clostridiales	Ruminococcaceae	3514	1767	1567	2100	2854	2301	1896	985	962	1233	1734	1836	1771	1287	904	679	1608	1479	2924	2234	2615	2256	2534	3009	2331	3385	1893	1383	1986	1633	1282	1760	1445	1198	1689	1293	984	2276	4419	3735	5171	3556	6617	2656	4000
Bacteria	Proteobacteria	Alphaproteobacteria	Sphingomonadales	Sphingomonadaceae	0	0	0	0	3	0	3	0	0	0	0	0	5	0	0	0	3	0	0	0	0	0	0	0	0	0	0	0	0	0	0	0	0	0	0	4	0	0	0	2	0	0	2	0	0
Bacteria	Firmicutes	Bacilli	Lactobacillales	Streptococcaceae	39	29	33	68	79	95	68	32	36	28	22	29	64	38	24	9	74	19	47	38	34	40	52	68	31	76	67	43	57	46	49	74	48	54	46	34	74	124	247	203	444	254	107	33	30
Bacteria	Bacteroidetes	Bacteroidia	Bacteroidales	Tannerellaceae	212	81	85	83	131	112	76	71	93	48	62	12	81	58	50	51	24	101	114	74	67	9	49	89	93	95	12	13	97	63	113	99	78	99	87	52	55	143	136	104	195	158	142	13	79
Bacteria	Firmicutes	Negativicutes	Selenomonadales	Veillonellaceae	107	68	70	48	77	55	65	52	36	28	30	33	67	36	36	29	41	59	84	43	53	39	46	61	67	81	56	35	55	39	39	72	66	45	64	42	160	324	669	610	716	537	95	37	48
Bacteria	Lentisphaerae	Lentisphaeria	Victivallales	Victivallaceae	0	0	0	0	0	0	8	8	4	9	8	4	109	126	29	45	93	36	0	0	0	0	0	0	33	38	19	36	18	26	105	143	148	117	162	92	0	0	3	6	0	0	0	0	0
[truncated: 16 more columns]

## Sheet: Genus Level
Kingdom	Phylum	Class	Order	Family	Genus	FL16-1	FL16-2	FL16-3	FL16-4	FL16-5	FL16-6	FL32-1	FL32-2	FL32-3	FL32-4	FL32-5	FL32-6	FL48-1	FL48-2	FL48-3	FL48-4	FL48-5	FL48-6	Lysine16-1	Lysine16-2	Lysine16-3	Lysine16-4	Lysine16-5	Lysine16-6	Lysine32-1	Lysine32-2	Lysine32-3	Lysine32-4	Lysine32-5	Lysine32-6	Lysine48-1	Lysine48-2	Lysine48-3	Lysine48-4	Lysine48-5	Lysine48-6	Media0-1	Media0-2	Media0-3	Media0-4	Media0-5	Media0-6	Media16-1	Media16-2
Bacteria	Actinobacteria	Actinobacteria	Bifidobacteriales	Bifidobacteriaceae	Bifidobacterium	73	30	32	53	25	86	20	12	12	32	27	16	22	22	11	11	114	14	17	17	16	11	24	11	29	36	62	32	16	8	48	39	0	19	14	14	26	48	156	120	149	113	76	24
Bacteria	Actinobacteria	Coriobacteriia	Coriobacteriales	Coriobacteriaceae	Collinsella	18	13	19	12	10	17	12	3	8	2	4	4	30	14	4	0	24	6	11	2	10	5	17	12	2	20	11	11	8	3	0	11	11	8	19	5	0	0	4	8	11	0	14	11
Bacteria	Actinobacteria	Coriobacteriia	Coriobacteriales	Eggerthellaceae	Eggerthella	0	0	0	0	4	0	0	0	0	4	0	0	0	5	5	0	0	2	0	0	0	3	0	0	0	0	0	7	0	2	6	9	6	0	10	5	0	0	2	0	0	0	2	0
Bacteria	Bacteroidetes	Bacteroidia	Bacteroidales	Bacteroidaceae	Bacteroides	5621	2646	2706	2610	2990	2332	2447	1130	1291	1225	1763	1199	3091	1971	1761	959	2223	1908	2364	1617	1790	1902	1890	2284	2289	3628	1697	1536	1804	1482	2228	2645	2516	1944	2360	1769	2702	5528	8191	7214	10177	7058	4559	1982
Bacteria	Bacteroidetes	Bacteroidia	Bacteroidales	Barnesiellaceae	Barnesiella	23	16	6	10	28	15	43	12	14	10	11	14	61	44	33	13	39	36	15	7	4	0	9	12	33	62	40	9	24	21	26	39	58	37	39	31	12	19	50	38	40	36	24	8
Bacteria	Bacteroidetes	Bacteroidia	Bacteroidales	Marinifilaceae	Butyricimonas	17	12	22	0	19	15	15	11	0	15	25	12	42	0	0	0	22	0	0	6	14	0	0	0	20	0	9	19	13	0	28	28	24	26	35	0	0	3	0	0	0	0	23	12
Bacteria	Bacteroidetes	Bacteroidia	Bacteroidales	Marinifilaceae	Odoribacter	72	45	25	46	68	40	59	24	32	33	37	27	115	59	56	49	71	57	55	21	22	28	38	53	87	141	53	31	43	53	121	118	109	71	81	74	0	18	41	30	32	32	74	28
Bacteria	Bacteroidetes	Bacteroidia	Bacteroidales	Rikenellaceae	Alistipes	557	229	244	230	279	225	299	166	179	158	263	232	550	393	318	161	442	423	182	118	112	105	108	156	261	508	263	193	197	187	280	445	332	232	324	203	13	32	59	45	36	50	406	127
Bacteria	Bacteroidetes	Bacteroidia	Bacteroidales	Tannerellaceae	Parabacteroides	212	81	85	83	131	112	76	71	93	48	62	12	81	58	50	51	24	101	114	74	67	9	49	89	93	95	12	13	97	63	113	99	78	99	87	52	55	143	136	104	195	158	142	13
Bacteria	Firmicutes	Bacilli	Lactobacillales	Streptococcaceae	Streptococcus	39	29	33	68	79	95	68	32	36	28	22	29	64	38	24	9	74	19	47	38	34	40	52	68	31	76	67	43	57	46	49	74	48	54	46	34	74	124	247	203	444	254	107	33
Bacteria	Firmicutes	Clostridia	Clostridiales	Family XIII	FamilyXIIIAD3011group	0	0	0	0	0	0	0	0	0	0	0	0	0	0	0	0	0	0	0	0	0	0	0	0	0	0	0	0	0	0	0	0	0	0	0	0	0	0	0	0	0	0	0	0
Bacteria	Firmicutes	Clostridia	Clostridiales	Family XIII	Eubacteriumnodatumgroup	0	0	0	0	0	0	6	0	3	0	7	0	42	5	10	6	12	0	0	0	0	0	0	0	7	0	0	0	0	0	0	6	10	5	5	6	0	0	0	0	0	0	0	0
Bacteria	Firmicutes	Clostridia	Clostridiales	Lachnospiraceae	Agathobacter	120	67	65	58	76	35	0	0	0	0	0	0	71	44	43	0	0	30	53	87	39	47	63	56	50	47	67	68	45	43	58	91	76	53	46	68	183	369	534	597	762	674	98	57
Bacteria	Firmicutes	Clostridia	Clostridiales	Lachnospiraceae	Anaerostipes	500	215	218	281	373	245	505	263	316	276	336	289	370	243	249	129	268	235	632	482	551	513	510	686	264	398	328	265	347	309	236	275	324	265	312	276	168	255	585	516	638	487	510	285
Bacteria	Firmicutes	Clostridia	Clostridiales	Lachnospiraceae	Blautia	155	63	54	71	81	134	53	27	37	40	42	46	60	28	28	12	119	21	65	31	40	22	43	49	95	59	97	52	68	50	111	84	74	45	74	37	59	64	98	93	127	131	79	30
Bacteria	Firmicutes	Clostridia	Clostridiales	Lachnospiraceae	CAG-56	22	0	7	0	0	0	0	0	0	0	0	0	0	0	0	0	0	0	6	0	5	0	0	5	0	0	0	0	5	0	0	10	0	0	0	0	0	29	33	36	43	31	30	15
Bacteria	Firmicutes	Clostridia	Clostridiales	Lachnospiraceae	Coprococcus1	799	419	327	499	640	491	1827	986	1350	842	1226	817	777	565	791	289	660	474	1565	1269	1388	1457	1520	1995	2287	3782	2252	2105	2300	1982	706	1077	971	803	975	925	5	12	18	22	42	12	354	147
Bacteria	Firmicutes	Clostridia	Clostridiales	Lachnospiraceae	Coprococcus3	460	247	261	272	325	223	1053	386	532	543	353	173	856	437	463	253	542	135	78	85	79	76	73	90	101	172	146	141	154	140	55	106	128	85	117	95	10	22	39	49	44	34	50	41
Bacteria	Firmicutes	Clostridia	Clostridiales	Lachnospiraceae	Dorea	10	24	10	8	21	0	27	0	0	0	8	10	35	29	16	0	18	13	9	17	10	41	33	27	35	13	0	20	14	9	0	25	13	28	24	0	4	0	0	23	12	10	47	13
Bacteria	Firmicutes	Clostridia	Clostridiales	Lachnospiraceae	Fusicatenibacter	92	30	38	37	37	33	23	0	11	11	21	9	27	14	14	13	16	8	33	20	33	23	39	41	24	33	18	15	39	39	24	27	23	29	35	14	27	41	88	62	82	82	78	18
Bacteria	Firmicutes	Clostridia	Clostridiales	Lachnospiraceae	GCA-900066575	0	0	0	0	0	0	0	0	0	0	0	0	0	0	0	0	0	0	0	0	0	0	0	0	0	8	0	0	0	0	0	0	0	0	0	0	0	4	19	8	12	17	0	0
Bacteria	Firmicutes	Clostridia	Clostridiales	Lachnospiraceae	Hungatella	0	0	8	10	0	0	15	10	11	0	0	0	19	11	0	6	16	11	0	0	0	0	0	0	0	9	8	7	0	12	0	11	19	13	12	14	0	0	0	0	0	0	0	0
Bacteria	Firmicutes	Clostridia	Clostridiales	Lachnospiraceae	Lachnoclostridium	303	137	131	127	166	113	465	206	284	180	213	158	413	241	196	92	173	121	220	131	170	127	167	224	127	206	191	128	180	199	151	218	156	141	164	139	119	202	315	310	405	298	412	154
Bacteria	Firmicutes	Clostridia	Clostridiales	Lachnospiraceae	LachnospiraceaeFCS020group	11	0	0	0	0	0	0	0	0	0	0	0	0	0	0	0	0	0	0	0	0	0	0	0	0	0	0	0	0	0	0	0	0	0	0	0	0	7	22	15	19	15	11	6
Bacteria	Firmicutes	Clostridia	Clostridiales	Lachnospiraceae	LachnospiraceaeND3007group	4	0	0	0	0	3	8	0	0	0	0	0	0	0	0	0	0	0	0	0	0	0	0	0	0	0	0	0	5	0	0	4	0	0	0	0	0	0	0	15	10	0	5	0
Bacteria	Firmicutes	Clostridia	Clostridiales	Lachnospiraceae	LachnospiraceaeUCG-004	317	164	148	136	222	144	315	108	165	154	186	192	202	142	128	57	198	136	239	196	177	156	203	227	337	574	296	259	389	311	195	384	271	193	359	253	37	75	117	143	147	124	571	239
Bacteria	Firmicutes	Clostridia	Clostridiales	Lachnospiraceae	LachnospiraceaeUCG-008	0	0	0	0	0	0	0	3	0	0	0	6	26	0	3	0	21	3	0	0	0	0	0	0	0	0	0	7	4	0	5	6	0	0	9	0	0	0	0	0	17	0	0	0
Bacteria	Firmicutes	Clostridia	Clostridiales	Lachnospiraceae	LachnospiraceaeUCG-010	14	3	0	0	0	0	97	24	57	0	54	35	113	43	58	35	81	41	0	5	0	0	0	7	33	51	50	42	103	25	47	101	86	40	103	46	11	27	50	44	65	51	0	4
Bacteria	Firmicutes	Clostridia	Clostridiales	Lachnospiraceae	Roseburia	983	518	464	439	732	549	3095	1726	1924	1265	2699	2136	1605	982	1371	510	1570	1553	580	400	377	354	424	560	448	728	383	341	533	491	240	428	300	265	357	295	151	297	441	528	663	545	1036	465
Bacteria	Firmicutes	Clostridia	Clostridiales	Lachnospiraceae	Tyzzerella3	0	0	0	0	0	0	0	4	0	0	0	0	0	0	0	0	0	0	0	5	0	0	0	9	0	0	0	0	3	0	4	0	0	0	0	0	8	0	15	9	14	6	0	0
Bacteria	Firmicutes	Clostridia	Clostridiales	Lachnospiraceae	Eubacteriumeligensgroup	281	166	140	156	160	104	111	62	73	33	37	61	138	38	65	27	57	86	114	107	100	109	107	148	119	184	100	90	96	73	87	159	125	124	90	100	287	606	944	968	1144	912	255	62
Bacteria	Firmicutes	Clostridia	Clostridiales	Lachnospiraceae	Eubacteriumhalliigroup	20	7	0	17	7	50	75	29	69	55	42	125	203	172	95	55	278	149	24	11	12	5	12	13	37	49	89	51	43	31	74	95	38	45	60	50	10	5	0	6	8	6	87	23
Bacteria	Firmicutes	Clostridia	Clostridiales	Lachnospiraceae	Eubacteriumventriosumgroup	60	36	38	29	25	21	18	0	0	0	5	9	23	19	0	0	0	0	25	12	9	17	5	12	6	10	0	8	4	0	6	6	6	0	3	3	136	225	393	411	550	406	46	17
Bacteria	Firmicutes	Clostridia	Clostridiales	Lachnospiraceae	Ruminococcustorquesgroup	121	39	46	63	70	99	89	31	42	30	36	49	75	37	29	16	80	32	91	94	74	59	73	97	86	105	66	50	62	41	64	78	53	47	61	40	68	116	205	168	252	151	90	25
Bacteria	Firmicutes	Clostridia	Clostridiales	Lachnospiraceae	uncultured	76	43	47	39	56	36	139	57	55	35	49	49	111	54	26	17	65	67	96	34	79	63	58	77	46	76	52	52	70	53	54	70	67	48	81	62	11	19	30	52	25	59	145	65
Bacteria	Firmicutes	Clostridia	Clostridiales	Lachnospiraceae	Lachnospiraceae	226	108	94	48	78	51	89	29	39	40	41	56	124	53	53	16	38	36	89	73	79	84	121	149	99	192	81	71	132	111	90	103	71	90	147	62	82	145	281	325	397	368	188	88
Bacteria	Firmicutes	Clostridia	Clostridiales	Peptostreptococcaceae	Romboutsia	10	0	0	0	0	5	0	0	0	8	0	0	0	0	0	0	0	0	0	0	0	0	0	0	0	0	0	0	0	0	0	0	6	0	0	4	7	11	30	9	35	23	0	3
Bacteria	Firmicutes	Clostridia	Clostridiales	Ruminococcaceae	Butyricicoccus	51	0	28	29	40	17	29	16	0	11	0	8	19	11	10	0	10	6	34	12	22	31	0	33	27	20	0	0	0	0	14	11	15	0	12	14	19	12	58	0	65	54	36	25
Bacteria	Firmicutes	Clostridia	Clostridiales	Ruminococcaceae	CandidatusSoleaferrea	5	0	0	0	0	0	5	0	0	0	0	0	4	0	0	0	0	0	0	0	6	0	5	4	0	0	0	8	6	5	4	8	0	9	5	0	0	0	0	0	0	0	7	3
Bacteria	Firmicutes	Clostridia	Clostridiales	Ruminococcaceae	Faecalibacterium	2645	1361	1132	1671	2352	1944	1121	551	527	910	1222	1262	1037	749	470	446	1026	883	2192	1775	2078	1821	2046	2324	738	1037	730	474	661	527	364	478	476	413	432	398	709	1631	3323	2761	3767	2562	6108	2421
Bacteria	Firmicutes	Clostridia	Clostridiales	Ruminococcaceae	Flavonifractor	169	61	74	69	106	71	411	213	283	185	289	305	375	275	226	112	261	289	142	91	121	96	110	130	764	1005	447	377	513	431	311	417	284	270	368	223	0	10	15	23	23	23	50	11
Bacteria	Firmicutes	Clostridia	Clostridiales	Ruminococcaceae	Intestinimonas	0	0	0	0	0	0	0	0	0	0	0	0	0	0	4	0	0	0	0	0	0	0	0	0	0	0	0	0	0	0	3	0	0	0	0	0	0	0	0	0	0	0	0	0
Bacteria	Firmicutes	Clostridia	Clostridiales	Ruminococcaceae	Oscillibacter	15	0	0	0	5	0	9	9	2	0	0	0	33	23	21	0	28	21	4	0	0	0	0	0	0	0	10	0	0	0	11	14	9	4	10	6	0	0	25	21	24	23	0	0
Bacteria	Firmicutes	Clostridia	Clostridiales	Ruminococcaceae	Ruminiclostridium5	0	0	0	0	0	0	0	0	0	3	0	0	3	0	0	0	0	0	0	0	0	0	0	0	0	0	0	0	0	0	0	0	0	0	0	0	0	0	0	0	8	7	0	0
Bacteria	Firmicutes	Clostridia	Clostridiales	Ruminococcaceae	Ruminiclostridium9	300	161	175	139	132	94	121	74	68	42	59	54	52	30	29	19	25	30	118	60	85	80	86	110	30	75	27	35	44	32	23	27	21	21	28	13	47	87	171	146	194	114	163	88
Bacteria	Firmicutes	Clostridia	Clostridiales	Ruminococcaceae	RuminococcaceaeNK4A214group	15	3	4	5	9	0	20	10	6	6	6	9	16	13	13	8	17	7	0	0	3	0	7	3	13	33	14	12	14	8	19	10	15	8	23	16	7	7	31	23	29	20	9	0
Bacteria	Firmicutes	Clostridia	Clostridiales	Ruminococcaceae	RuminococcaceaeUCG-002	38	25	16	33	31	33	35	29	15	15	41	59	46	53	40	23	66	89	255	164	181	149	186	269	589	930	509	365	572	468	406	574	426	370	597	446	8	25	46	42	70	39	9	0
Bacteria	Firmicutes	Clostridia	Clostridiales	Ruminococcaceae	RuminococcaceaeUCG-003	0	0	0	7	0	9	9	0	0	0	0	16	10	8	0	0	17	37	0	0	0	0	3	6	9	16	0	5	11	7	0	0	0	0	11	6	12	19	34	24	51	31	7	0
Bacteria	Firmicutes	Clostridia	Clostridiales	Ruminococcaceae	RuminococcaceaeUCG-004	0	0	5	9	0	0	0	0	0	0	0	0	0	0	0	0	4	0	0	0	0	0	0	6	0	0	0	0	0	0	0	0	3	0	0	0	0	14	14	24	27	13	0	0
Bacteria	Firmicutes	Clostridia	Clostridiales	Ruminococcaceae	RuminococcaceaeUCG-005	0	0	0	0	0	0	0	0	0	0	0	0	5	0	0	0	0	0	0	0	0	0	0	0	6	7	0	3	8	0	10	10	4	0	15	8	0	0	0	0	0	0	9	0
Bacteria	Firmicutes	Clostridia	Clostridiales	Ruminococcaceae	RuminococcaceaeUCG-009	0	0	0	0	0	0	0	0	0	0	0	0	0	0	0	0	0	0	0	0	0	0	0	0	0	0	0	0	0	0	0	0	0	0	0	0	0	6	9	0	0	5	0	0
Bacteria	Firmicutes	Clostridia	Clostridiales	Ruminococcaceae	RuminococcaceaeUCG-013	24	14	12	12	12	12	11	4	0	0	0	3	14	14	0	0	7	5	24	13	13	0	0	0	5	19	8	11	8	13	0	16	16	0	6	0	0	15	30	40	58	29	13	5
Bacteria	Firmicutes	Clostridia	Clostridiales	Ruminococcaceae	Ruminococcus1	0	6	0	0	0	0	0	0	0	0	3	0	0	0	0	0	0	0	0	0	0	0	0	5	0	0	0	0	0	3	3	0	0	0	0	0	0	9	20	16	17	7	0	0
Bacteria	Firmicutes	Clostridia	Clostridiales	Ruminococcaceae	Ruminococcus2	50	18	28	17	29	29	47	21	18	18	32	40	58	39	36	33	88	57	41	49	23	16	28	37	56	78	54	36	70	70	52	80	78	58	78	80	51	131	186	148	222	184	42	11
Bacteria	Firmicutes	Clostridia	Clostridiales	Ruminococcaceae	Subdoligranulum	14	4	11	15	10	8	7	0	0	0	0	0	0	0	0	0	0	0	7	10	0	8	0	0	0	0	0	0	0	0	0	0	0	0	0	0	17	61	87	86	148	94	19	9
Bacteria	Firmicutes	Clostridia	Clostridiales	Ruminococcaceae	UBA1819	11	4	0	6	0	0	0	0	0	0	0	0	0	0	7	0	0	0	0	0	6	0	0	6	0	6	0	0	0	0	0	0	5	0	0	0	0	0	0	5	0	0	11	0
Bacteria	Firmicutes	Clostridia	Clostridiales	Ruminococcaceae	Eubacteriumcoprostanoligenesgroup	177	110	82	88	128	84	68	58	43	43	79	80	91	69	48	35	50	55	107	60	77	55	63	76	94	159	94	54	79	69	57	102	93	45	98	83	114	249	370	376	468	351	134	83
Bacteria	Firmicutes	Clostridia	Clostridiales	Ruminococcaceae	Ruminococcaceae	0	0	0	0	0	0	3	0	0	0	3	0	8	3	0	0	6	0	0	0	0	0	0	0	0	0	0	3	0	0	5	5	0	0	6	0	0	0	0	0	0	0	0	0
Bacteria	Firmicutes	Clostridia	Clostridiales	Ruminococcaceae	Ruminococcaceae-1	0	0	0	0	0	0	0	0	0	0	0	0	0	0	0	3	3	0	0	0	0	0	0	0	0	0	0	0	0	0	0	8	0	0	0	0	0	0	0	0	0	0	0	0
Bacteria	Firmicutes	Erysipelotrichia	Erysipelotrichales	Erysipelotrichaceae	Dielma	0	0	0	0	0	0	0	4	0	0	0	0	4	0	0	0	5	0	0	4	0	0	0	0	0	5	0	0	0	0	3	0	0	0	0	0	0	0	0	0	0	0	0	2
Bacteria	Firmicutes	Erysipelotrichia	Erysipelotrichales	Erysipelotrichaceae	ErysipelotrichaceaeUCG-003	3	6	0	4	5	10	9	6	6	0	0	4	10	0	5	0	16	0	7	5	4	2	3	4	11	11	4	9	0	9	0	21	0	5	16	8	8	8	29	7	39	21	7	0
Bacteria	Firmicutes	Erysipelotrichia	Erysipelotrichales	Erysipelotrichaceae	Holdemania	0	0	0	0	0	0	0	0	8	4	0	0	0	0	0	0	0	0	0	0	0	0	0	0	0	0	0	0	0	0	0	0	0	0	0	0	2	0	0	0	3	5	0	0
Bacteria	Firmicutes	Erysipelotrichia	Erysipelotrichales	Erysipelotrichaceae	Clostridiuminnocuumgroup	3	4	0	0	0	0	6	0	5	0	0	0	0	0	0	0	0	3	0	0	0	0	0	0	0	0	5	0	0	5	0	0	0	0	0	0	0	0	0	0	0	0	7	0
Bacteria	Firmicutes	Negativicutes	Selenomonadales	Acidaminococcaceae	Phascolarctobacterium	9122	4613	6018	4842	5876	4067	7537	3564	5817	4127	4907	3406	9482	6164	8253	3498	5349	4887	4504	3896	4382	5160	4198	6051	4369	7475	4552	4342	4315	4485	4235	5313	5102	4577	4376	3998	17	23	36	46	36	47	10022	4225
Bacteria	Firmicutes	Negativicutes	Selenomonadales	Veillonellaceae	Dialister	107	59	62	48	69	55	51	36	32	28	30	33	52	36	30	29	41	48	80	43	46	39	46	52	67	75	50	29	55	39	39	72	66	39	64	42	160	319	652	591	695	511	79	37
Bacteria	Firmicutes	Negativicutes	Selenomonadales	Veillonellaceae	Veillonella	0	9	8	0	8	0	14	16	4	0	0	0	15	0	6	0	0	11	4	0	7	0	0	9	0	6	6	6	0	0	0	0	0	6	0	0	0	5	17	19	21	26	16	0
Bacteria	Fusobacteria	Fusobacteriia	Fusobacteriales	Fusobacteriaceae	Fusobacterium	7601	3997	4130	3528	4552	3018	6063	2803	3585	2510	3274	2144	5616	3219	3529	1662	2769	2534	3567	2573	2305	2153	2430	2889	3734	5071	2633	2120	2830	2415	2566	3307	2526	1849	2547	1898	27	77	193	140	184	145	4499	2086
Bacteria	Lentisphaerae	Lentisphaeria	Victivallales	Victivallaceae	Victivallis	0	0	0	0	0	0	8	8	4	9	8	4	109	126	29	45	93	36	0	0	0	0	0	0	33	38	19	36	18	26	105	143	148	117	162	92	0	0	3	6	0	0	0	0
Bacteria	Proteobacteria	Alphaproteobacteria	Sphingomonadales	Sphingomonadaceae	Sphingomonas	0	0	0	0	3	0	3	0	0	0	0	0	5	0	0	0	3	0	0	0	0	0	0	0	0	0	0	0	0	0	0	0	0	0	0	4	0	0	0	2	0	0	2	0
Bacteria	Proteobacteria	Deltaproteobacteria	Desulfovibrionales	Desulfovibrionaceae	Bilophila	170	76	90	84	108	94	75	36	70	42	83	62	110	70	73	23	114	82	37	29	32	31	18	27	45	67	54	31	30	25	36	48	49	26	44	42	6	17	32	22	32	30	173	50
Bacteria	Proteobacteria	Deltaproteobacteria	Desulfovibrionales	Desulfovibrionaceae	Desulfovibrio	0	0	0	0	0	0	8	0	0	4	0	0	20	13	24	3	24	25	0	0	0	0	0	0	0	4	0	0	0	0	6	12	15	4	16	5	0	0	0	0	0	0	0	0
Bacteria	Proteobacteria	Gammaproteobacteria	Betaproteobacteriales	Burkholderiaceae	Parasutterella	68	44	50	41	37	44	40	12	29	15	24	25	74	39	54	19	41	37	82	30	43	33	45	47	47	117	46	40	46	53	59	74	79	69	56	66	0	0	17	11	8	6	50	20
Bacteria	Proteobacteria	Gammaproteobacteria	Betaproteobacteriales	Burkholderiaceae	Sutterella	1792	975	1054	936	1062	729	1100	432	594	393	588	491	1383	893	916	353	707	727	1446	975	877	954	1087	1369	1657	2319	1221	922	1224	1059	1287	1549	1340	1012	1227	866	117	238	460	493	591	431	1329	566
Bacteria	Proteobacteria	Gammaproteobacteria	Enterobacteriales	Enterobacteriaceae	Escherichia-Shigella	186	75	107	51	50	40	68	15	51	22	22	7	68	49	63	21	27	21	63	27	49	40	29	28	50	55	43	31	48	30	47	47	43	34	37	32	931	1949	3571	2678	3885	2876	42	16
Bacteria	Proteobacteria	Gammaproteobacteria	Enterobacteriales	Enterobacteriaceae	Enterobacteriaceae	4079	2179	3070	1984	2737	2181	11791	4979	6883	4903	7591	5225	9520	5355	5578	3360	6259	5030	8040	5349	6135	5760	5532	6978	8994	9767	7647	6210	6811	6025	8013	8469	8826	5784	6121	6297	11	12	22	17	17	9	12989	5000
[truncated: 16 more columns]

## Sheet: ASV Level
#OTU ID	FL16-1	FL16-2	FL16-3	FL16-4	FL16-5	FL16-6	FL32-1	FL32-2	FL32-3	FL32-4	FL32-5	FL32-6	FL48-1	FL48-2	FL48-3	FL48-4	FL48-5	FL48-6	Lysine16-1	Lysine16-2	Lysine16-3	Lysine16-4	Lysine16-5	Lysine16-6	Lysine32-1	Lysine32-2	Lysine32-3	Lysine32-4	Lysine32-5	Lysine32-6	Lysine48-1	Lysine48-2	Lysine48-3	Lysine48-4	Lysine48-5	Lysine48-6	Media0-1	Media0-2	Media0-3	Media0-4	Media0-5	Media0-6	Media16-1	Media16-2	Media16-3	Media16-4	Media16-5	Media16-6	Media32-1
945184b6386c192c0066e0a98a154780	2977	1569	2233	1393	1912	1536	8542	3616	4928	3532	5420	3742	6927	3871	4093	2449	4572	3686	5855	3785	4415	4095	3969	5009	6461	7086	5597	4453	4975	4305	5836	6144	6371	4130	4425	4592	11	12	22	17	17	9	9294	3568	4540	3044	3959	2152	11830
1569f7ae988e26c905ab8fab427c8a0d	7686	3897	5020	4123	4935	3384	6364	2994	4906	3524	4123	2921	7966	5245	6927	2984	4514	4141	3718	3248	3647	4327	3492	5046	3675	6241	3843	3606	3626	3743	3698	4515	4346	3918	3697	3371	17	23	36	46	36	47	8450	3575	5689	3071	3959	1876	6979
4b7712254e4dd8d5bc585d4a6c5c2e88	5571	2980	2971	2554	3376	2166	4333	2057	2594	1834	2366	1584	4017	2267	2495	1204	1989	1920	2570	1852	1651	1563	1768	2110	2710	3682	1902	1513	2112	1690	1820	2370	1837	1293	1823	1364	27	77	193	99	129	145	3262	1488	1732	1375	1729	708	2818
3b94c19ef326eea0918e1c3d244c999c	1102	610	837	591	825	645	3249	1363	1955	1371	2171	1483	2593	1484	1485	911	1687	1344	2185	1564	1720	1665	1563	1969	2533	2681	2050	1757	1836	1720	2177	2325	2455	1654	1696	1705	0	0	0	0	0	0	3695	1432	1908	1460	1766	888	4365
99deb3c5ecb022ec05609ebd1112a557	3677	1688	1839	1717	2006	1654	1365	611	736	659	1082	697	1446	972	856	530	1136	977	1567	1048	1252	1236	1283	1614	1258	2075	883	837	1041	833	1208	1417	1327	1010	1309	930	2030	3877	5688	4954	7088	4811	3100	1287	1793	1352	1763	734	1633
21401b105dc53b367b8fdc0ec97a9f02	1792	975	1054	936	1062	729	1100	432	594	393	588	491	1383	893	916	353	707	727	1446	975	877	954	1087	1369	1657	2319	1221	922	1224	1059	1287	1549	1340	1012	1227	866	117	238	460	493	591	431	1329	566	737	531	763	258	1065
59777186ad2e0947e97615b5d6225136	1568	836	703	1075	1488	1210	760	379	360	610	787	834	654	486	345	292	673	596	1370	1102	1293	1120	1332	1397	500	641	485	288	421	351	250	278	329	258	291	284	194	368	835	644	938	628	3827	1559	2389	1616	2203	963	1222
65990c74559e4adfaa672a884ad7d464	799	419	327	499	640	491	1827	986	1350	842	1226	817	777	565	791	289	660	474	1565	1269	1388	1457	1520	1995	2287	3782	2252	2105	2300	1982	706	1077	971	803	975	925	5	12	18	22	42	12	354	147	237	135	157	90	774
403673c077b24e2183d34cd1ed97aed3	1436	716	998	719	941	683	1173	570	911	603	784	485	1516	919	1326	514	835	746	786	648	735	833	706	1005	694	1234	709	736	689	742	537	798	756	659	679	627	0	0	0	0	0	0	1572	650	1201	570	732	395	1398
7f9133f40ad8626034374694d9c81b36	1925	961	1109	906	1118	823	1614	704	931	632	849	520	1466	876	948	428	697	565	936	659	621	550	634	725	907	1221	628	535	634	629	623	781	570	450	608	445	0	0	0	41	55	0	1174	561	579	460	658	280	1003
5edd946e0a26ae1c85ed8c498c328387	872	466	339	523	745	661	361	172	167	300	435	428	356	263	125	154	353	287	723	618	693	633	650	803	238	332	245	186	240	176	114	145	147	155	141	114	81	228	413	371	529	329	2123	862	1231	792	1211	523	636
ec6732c2e0d4cf64b3d0350e7fe3defb	425	260	160	213	352	216	2616	1479	1664	1074	2223	1472	1402	863	1238	455	1472	1387	0	0	0	0	0	0	0	0	0	0	0	0	0	0	0	0	0	0	0	0	29	37	36	36	0	14	0	0	0	0	0
6928971040e6116b9a3f5c9c9bf41adb	429	250	225	227	232	170	318	184	171	154	209	137	484	304	337	139	314	254	242	175	169	222	201	209	366	511	227	269	283	212	377	455	433	338	396	313	228	532	801	754	1021	680	397	192	268	125	229	81	356
33518e48b174ac428cb7be1a216c6c6e	426	182	218	241	304	208	421	221	266	241	279	237	311	204	198	129	219	195	528	408	463	407	426	583	216	324	273	218	291	265	236	228	270	230	257	241	168	219	484	415	541	390	428	233	241	210	337	186	619
d46e2205f0c6ecf67b51f83d111c509c	186	75	107	51	50	40	68	15	51	22	22	7	68	49	63	21	27	21	63	27	49	40	29	28	50	55	43	31	48	30	47	47	43	34	37	32	931	1949	3571	2678	3885	2876	42	16	26	19	24	5	27
601101d33cdf43a40bd674a50711af52	366	170	173	167	238	244	277	176	190	119	298	430	156	107	105	47	64	151	357	254	223	221	280	367	230	373	208	249	312	290	136	207	167	220	194	153	133	195	248	280	353	300	679	310	380	317	472	219	685
bd5ef8f372e09bcf6ec35825be4f053c	460	247	261	272	325	223	1053	386	532	543	353	173	856	437	463	253	542	135	78	85	79	76	73	90	101	172	146	141	154	140	55	106	128	85	117	95	10	22	39	49	44	34	50	41	35	21	60	41	142
5fbc483f79cd97d3a7253931f37c33e8	144	61	74	69	106	71	411	213	283	185	289	305	375	275	226	112	261	289	142	91	121	96	110	130	764	1005	447	377	513	431	311	417	284	270	368	223	0	10	15	23	23	23	33	11	17	19	12	20	31
68d79c3035521e82b504b081a197d2ed	38	25	16	33	31	33	35	29	15	15	41	59	46	53	40	23	66	89	255	164	181	149	186	269	589	930	509	365	572	468	406	574	426	370	597	446	8	25	46	42	70	39	9	0	15	10	11	0	42
d900eb33f6b4bc449aab64df16ae18b2	295	137	115	107	148	80	151	60	79	74	80	54	194	123	111	58	124	114	95	74	69	81	74	108	119	211	106	95	90	71	110	138	160	88	125	101	111	326	394	394	484	438	173	79	104	87	137	67	141
506efac48dc5d5be2c0122c381639a3f	247	125	122	118	152	129	154	85	111	65	143	116	256	164	135	76	206	180	102	59	60	64	55	87	151	252	128	108	110	112	139	202	144	122	175	104	13	22	31	26	28	37	194	75	117	63	121	45	202
5f25904e073fe5c114cadfde74349518	89	47	46	27	47	60	120	52	68	67	109	92	77	50	61	20	86	72	141	116	102	102	104	127	227	363	196	157	256	187	149	224	182	152	243	167	0	23	17	19	30	29	314	138	196	76	174	63	192
9e1f282914b07cd79711ce21e7cf4aff	142	105	77	93	96	58	59	62	73	0	37	61	83	38	65	27	57	51	55	107	57	109	61	82	63	113	55	57	46	73	51	112	78	81	90	51	169	366	519	569	687	533	129	62	98	79	93	0	64
f5f5e0da89730462abaf6301a9557193	100	59	55	73	97	52	0	0	0	0	0	0	0	0	0	0	0	0	71	55	92	68	64	94	0	64	0	0	0	0	0	36	0	0	0	0	294	589	1261	1047	1329	913	120	0	88	76	0	0	0
410e1eaa1468a3d40595898f671ba0b3	177	110	82	88	128	84	68	58	43	43	79	80	91	69	48	35	50	55	107	60	77	55	63	76	94	159	94	54	79	69	57	102	93	45	98	83	114	249	370	376	468	351	134	83	90	61	100	38	139
76b39e86c95e0c7dd8b9c57b974f6532	238	110	118	122	113	66	95	52	49	56	60	52	119	84	76	31	68	80	75	59	54	69	62	78	103	149	82	59	67	59	56	71	82	78	96	90	27	135	263	179	290	214	184	85	98	66	100	54	133
243a590b7a6c17e5a16dff4bc7033ac1	172	77	84	76	98	51	106	45	49	47	81	47	180	96	77	51	112	124	71	51	36	46	50	46	108	134	69	79	65	75	88	125	101	81	110	92	81	139	239	219	262	192	127	63	74	83	88	35	112
67e8859e108281ee7971084bfa759522	100	36	46	54	55	40	179	78	133	60	89	60	232	119	116	42	75	68	163	93	115	74	112	144	52	67	93	59	73	99	73	116	90	69	95	74	0	0	0	0	0	0	241	119	95	111	137	32	163
c83c84c8f82639c3bcb16c5630f257b2	107	59	62	48	69	55	51	36	32	28	30	33	52	36	30	29	41	48	80	43	46	39	46	52	67	75	50	29	55	39	39	72	66	39	64	42	160	319	652	591	695	511	79	37	42	47	71	25	83
bf611493002f5918a68778bde2def567	199	89	88	106	101	71	95	43	47	53	44	54	143	89	47	48	78	124	105	63	62	70	70	58	72	121	73	51	51	49	76	93	77	65	50	51	53	109	193	151	218	160	159	77	95	57	102	50	112
19715b1593c19aa6d35a4d1e3cd09374	158	83	102	109	124	84	99	56	97	87	77	100	125	54	67	37	73	64	56	80	75	54	99	100	110	96	100	42	63	124	0	115	89	41	87	86	37	52	68	124	88	95	184	101	117	76	81	49	97
263e41ea2c25dc87bd2ff5910cf30d40	83	67	65	58	76	35	0	0	0	0	0	0	71	44	43	0	0	30	53	87	39	47	63	56	50	47	67	68	45	43	58	91	76	53	46	68	183	302	424	437	632	580	98	57	78	51	88	0	77
9d88acce7b2f13b58bf95d2f17ec8c2f	142	49	46	57	65	59	112	51	65	64	73	57	188	124	106	54	120	91	28	38	29	40	26	39	72	129	86	53	47	72	113	111	118	105	98	78	17	31	73	44	85	52	126	45	57	41	76	14	113
212bde30018950abf98965de11547c64	90	53	74	52	55	82	95	42	50	56	88	139	0	0	0	0	0	0	149	89	86	75	72	106	79	176	87	60	100	105	51	100	47	0	63	57	0	54	70	89	117	62	183	83	127	115	154	65	171
208c0c43c7c5d4a6bb549e0c8365cd21	139	61	63	63	64	46	52	0	0	33	0	0	55	0	0	0	0	35	59	0	43	0	46	66	56	71	45	33	50	0	36	47	47	43	0	49	118	240	425	399	457	379	126	0	66	46	56	51	82
fbd67349783ebeacc69814257b694d56	181	72	79	77	66	49	63	39	39	43	37	46	98	70	51	31	74	56	80	54	51	54	49	60	62	118	51	41	58	56	56	59	67	51	39	31	37	97	165	162	210	139	85	60	69	70	85	0	111
27f098662c8f87b4aaff903d9c0f28d3	170	76	90	84	108	94	75	36	70	42	83	62	110	70	73	23	114	82	37	29	32	31	18	27	45	67	54	31	30	25	36	48	49	26	44	42	6	17	32	22	32	30	173	50	104	63	82	32	157
fd496fd32dc8c08ade2e8b6c9d8ee13d	39	29	33	68	79	95	68	32	36	28	22	29	64	38	24	9	74	19	47	38	34	40	52	68	31	76	67	43	57	46	49	74	48	54	46	34	74	124	247	203	444	254	107	33	30	63	48	130	64
bdb6ddef008a6d31c019642fb28d7c1d	274	155	161	130	132	94	121	67	68	42	59	54	43	23	29	19	20	30	118	60	85	80	86	102	30	60	18	35	35	23	13	12	16	10	19	0	25	40	85	84	118	65	150	88	82	60	85	58	103
119eea33cb9f505d6a20297d132e792a	91	41	30	48	62	44	56	29	39	32	41	46	52	44	38	10	38	26	71	48	40	36	56	71	55	120	56	59	81	59	35	72	56	53	77	48	74	103	181	177	232	193	86	41	67	53	57	27	92
9e3226efaf559eb14a478f880462cb8a	101	39	46	63	61	99	89	31	42	30	36	49	75	37	29	16	80	32	91	94	66	53	73	91	79	93	66	50	62	41	64	78	53	47	61	40	51	75	138	129	176	106	77	25	59	64	48	119	65
8e175abe6a746b8f33bae9cd7c8192bb	54	0	35	0	22	21	0	0	0	0	0	0	27	0	0	0	0	0	28	0	0	0	0	30	0	0	0	0	0	0	0	19	0	0	0	0	140	402	741	619	855	593	38	0	0	23	0	0	0
6851a4ee264b56be2fff4686ce269907	20	7	0	17	7	50	75	29	55	55	42	114	187	155	80	55	242	137	24	11	12	5	12	13	31	49	77	51	43	31	64	95	38	45	60	50	10	5	0	6	8	6	72	23	31	47	41	281	67
47f770032218f91b352999ff1f663807	131	61	70	49	67	47	234	108	113	92	96	72	153	90	80	50	84	53	29	27	20	26	23	47	45	90	69	45	76	74	53	70	49	51	51	50	0	0	0	0	0	0	89	24	18	23	39	10	108
1b92901eaf73176b86069084ac8c13e3	14	3	0	0	0	0	97	0	57	0	54	35	65	0	58	35	81	41	0	0	0	0	0	7	0	51	50	42	67	0	47	101	48	40	55	46	11	27	50	44	65	51	0	4	0	4	0	0	214
d380b9ae91e3875a70ff329e4889cb72	74	33	0	40	69	37	84	42	50	35	57	52	59	39	51	0	49	40	104	74	88	106	84	103	48	74	55	47	56	44	0	47	54	35	55	35	0	36	101	101	97	97	82	52	49	0	43	38	113
8135beec331a8d558070c38b580e4b8e	50	18	28	17	29	29	47	21	18	18	32	40	58	39	36	33	88	57	41	49	23	16	28	37	56	78	54	36	70	70	52	80	78	58	78	80	51	131	186	148	222	184	42	11	12	12	21	16	60
3265d4af36c9111eeab8366f034a548b	105	56	50	68	58	29	116	42	60	44	59	40	133	76	86	30	83	49	61	62	33	40	28	54	117	168	103	72	84	96	123	156	119	106	116	89	0	0	0	0	0	0	63	37	22	36	29	0	49
5e50a007ea9a7f83275157c158916fcc	172	60	66	84	73	53	54	38	29	37	41	47	103	87	49	26	80	79	49	36	32	30	28	44	39	94	61	36	33	42	45	100	88	46	72	38	0	5	15	13	8	8	118	40	40	33	69	22	68
a730ef0685ea600be854be1842a6b362	72	45	25	46	68	40	59	24	32	33	37	27	115	59	56	49	71	57	55	21	22	28	38	53	87	141	53	31	43	53	121	118	109	71	81	74	0	18	41	30	32	32	74	28	19	42	45	10	89
6cdce78ace1b7e0ce79407fbb4daabc6	80	35	52	0	73	0	75	0	0	0	79	76	0	0	0	0	0	0	63	57	55	50	61	87	80	101	53	0	64	62	0	45	49	0	47	37	0	0	56	56	84	76	168	58	89	79	119	45	176
ef6a209f17415ca40777d4f3e0459647	101	59	49	40	67	48	32	24	0	22	26	0	34	0	28	0	23	0	49	30	42	45	42	35	34	63	42	26	21	30	24	27	31	38	25	23	82	158	208	187	262	198	78	45	41	46	59	0	46
8795c5a86013864dc11f24b89e8cdd8c	117	44	48	28	54	43	71	43	39	39	59	45	124	106	88	37	95	105	31	20	20	11	19	25	51	103	41	37	31	33	63	86	59	51	56	41	0	0	13	0	0	0	82	12	42	22	32	14	81
878fc53ff6f6333a92673b700951fa1b	158	61	69	0	98	81	65	59	77	45	46	0	0	0	40	46	0	85	94	59	49	0	0	70	69	0	0	0	91	43	97	78	58	85	68	41	0	98	0	0	129	97	102	0	55	0	0	36	0
00a96fbd0ac34bfd245f9c24f8737f7d	134	53	42	59	70	53	53	27	31	29	31	46	60	28	28	12	60	21	49	21	40	22	34	40	73	40	39	46	54	30	81	46	58	45	50	37	13	22	20	28	32	37	40	21	21	40	32	58	59
9d5054752ed33d6a22bd0f96b5618b1c	91	49	46	23	50	27	33	21	17	12	25	17	56	27	17	17	46	30	28	25	26	27	28	30	31	32	25	18	33	16	30	37	36	21	32	22	36	120	137	146	188	155	82	33	42	29	41	17	34
421cbd1d71d34704c6d53377261e213c	60	36	38	29	25	21	18	0	0	0	5	9	23	19	0	0	0	0	25	12	9	17	0	12	6	10	0	8	4	0	6	0	6	0	0	3	136	179	317	341	442	332	46	17	27	0	34	9	0
69a11f927915e2a3ba1f7b9c84486527	68	44	50	41	37	44	40	12	29	15	24	25	74	39	54	19	41	37	82	30	43	33	45	47	47	117	46	40	46	53	59	74	79	69	56	66	0	0	17	11	8	6	50	20	32	20	38	11	47
2c0c62ea09b2efe01bacdcbcf558d2b8	45	15	15	17	35	18	24	20	12	16	10	14	13	16	0	0	0	0	19	0	22	17	15	12	11	12	11	0	0	0	7	0	0	0	0	0	119	202	306	310	382	283	60	11	12	27	11	0	11
662a40a2523f7669fa865700fc74a1cf	67	43	34	39	56	29	77	34	39	26	27	32	64	36	0	17	51	35	57	34	49	33	38	51	28	34	29	29	34	32	19	32	40	26	35	26	0	0	4	10	0	8	94	39	26	39	47	18	60
7ea6aefb9b9611299846da49e41ff0ea	50	35	0	35	36	31	50	0	39	41	46	32	111	62	47	0	78	53	0	0	0	0	0	0	59	55	37	0	38	0	57	90	58	49	74	31	0	0	0	0	43	0	0	0	0	0	0	0	45
d76d59ec71de0e3b22da0c9cd564d41a	92	30	38	37	37	33	23	0	11	11	21	9	27	14	14	13	16	8	33	20	33	23	39	41	24	33	18	15	39	39	24	27	23	29	35	14	27	41	88	62	82	82	78	18	37	31	27	18	27
9484afed9f64641667938e294c07fe7c	22	0	5	7	14	7	32	29	20	16	11	19	47	12	28	8	34	15	11	0	13	8	11	0	59	78	35	32	57	34	53	76	37	45	53	48	18	48	38	66	73	71	6	0	0	0	8	0	46
ab149525cad479f6599c7923acc49691	0	0	0	0	0	0	0	24	0	0	0	0	48	43	0	0	0	0	0	5	0	0	0	0	33	0	0	0	36	25	0	0	38	0	48	0	0	0	0	0	0	0	0	0	0	0	0	0	142
412b0b2c43975195a230e493a7a2b763	23	16	6	10	28	15	43	12	14	10	11	14	61	44	33	13	39	36	15	7	4	0	9	12	33	62	40	9	24	21	26	39	58	37	39	31	12	19	50	38	40	36	24	8	15	10	18	11	61
b07ebea2f57176a62ecdc63193d8ffdf	0	0	0	0	0	0	8	8	4	9	8	4	109	126	29	45	93	36	0	0	0	0	0	0	33	38	19	36	18	26	105	143	148	117	162	92	0	0	3	6	0	0	0	0	0	3	2	0	11
5c4563e3dd7e12dcdf279783af929eaa	104	52	52	0	0	0	0	0	0	0	0	0	64	0	0	0	0	0	0	0	29	36	41	51	35	47	0	0	0	38	47	0	0	0	43	0	0	0	0	59	51	62	69	27	45	0	44	0	53
a5a4b4d58bdd795871acf39629c9e584	0	0	0	0	0	0	57	23	16	9	22	17	47	18	26	0	14	28	24	0	17	16	0	15	18	26	23	23	36	21	28	29	27	16	30	24	11	19	26	42	25	51	35	20	13	9	14	0	84
8d1761da3df16fe43e34eea0112ba8fd	54	20	16	30	33	31	11	12	16	3	16	12	26	19	10	5	24	16	20	15	18	9	12	19	24	26	12	13	6	20	16	21	20	14	19	11	20	45	64	54	66	61	40	13	24	15	18	12	25
a891fb44241e433fa8acf251ef4d328f	31	15	12	0	16	7	22	0	0	8	0	10	0	9	6	6	0	10	15	25	10	12	24	27	9	25	15	12	27	14	8	16	15	15	14	14	0	42	86	74	91	92	33	20	26	24	17	8	27
35ffcc3b809d667286737d79670b8de5	40	0	0	28	25	51	20	12	12	32	0	16	22	22	0	0	53	14	0	17	16	11	24	11	0	36	29	18	16	8	25	20	0	0	14	0	0	17	83	53	86	46	39	0	20	0	0	57	0
c6c3ab4e828fb40d6e05967b7aac9338	21	10	12	12	11	59	0	0	6	11	11	0	0	0	0	0	42	0	16	10	0	0	9	9	22	11	42	0	14	14	30	26	16	0	14	0	36	42	68	43	95	94	25	9	10	0	12	72	12
315ca0a729f126b941ba111a16d4d97a	33	30	32	25	0	35	0	0	0	0	27	0	0	0	11	11	61	0	17	0	0	0	0	0	29	0	33	14	0	0	23	19	0	19	0	14	26	31	73	67	63	67	37	24	13	27	30	72	21
51d4f17b8dda9f7d972bf3dd0ecc4e59	9	0	8	0	0	0	13	0	0	10	20	24	52	28	33	16	46	51	0	0	0	0	0	0	13	18	20	12	13	0	25	41	32	13	21	20	0	0	0	0	0	0	8	0	0	0	8	0	25
383d4a0528edd18fb0ddc225c36e99e1	0	34	0	0	51	0	49	0	0	0	0	0	0	0	0	0	0	0	42	0	0	0	0	0	0	52	0	29	39	0	46	0	0	0	0	0	0	0	0	0	29	0	0	0	0	0	40	0	45
c67445ed68d61f49e41b7bdd1de019fb	27	25	0	7	9	8	28	0	26	12	18	0	15	16	0	0	14	0	9	11	13	10	17	21	19	37	18	0	31	26	18	25	17	21	18	0	0	0	0	0	0	0	22	0	9	9	17	0	25
8343cf4c26bb977e05e4d9c5125441ef	0	0	0	53	0	0	0	0	0	0	0	0	55	39	0	0	0	0	0	0	0	0	37	0	0	69	0	0	0	0	0	0	0	0	0	0	35	0	72	50	0	0	0	0	0	0	41	0	66
ad83d626f16b30d5ca2cb0af4c628a63	70	0	0	0	0	0	47	0	0	0	0	0	0	38	0	0	39	0	0	0	0	0	0	0	0	63	0	31	31	0	0	45	0	0	29	0	0	0	32	0	0	0	73	0	44	0	40	0	59
e2cfe099d4a73a03ac5f80d4f8369dbc	15	3	4	5	9	0	20	10	6	6	6	9	16	13	13	8	17	7	0	0	3	0	7	3	13	33	14	12	14	8	19	10	15	8	23	16	7	7	31	23	29	20	9	0	0	0	8	0	36
11b7d5a0dd0446562be236a4a9144c75	26	6	14	9	0	0	0	7	0	0	0	0	9	7	0	0	5	0	0	0	0	0	0	8	0	15	9	0	9	9	10	15	5	11	9	13	22	47	86	62	76	49	13	0	0	9	10	0	11
9639a3291729a3758207b47715d9205f	14	4	11	15	10	8	7	0	0	0	0	0	0	0	0	0	0	0	7	10	0	8	0	0	0	0	0	0	0	0	0	0	0	0	0	0	17	61	87	86	148	94	19	9	7	8	15	11	0
f8bcef2b701bb3b9bdf3187f149c62fb	29	18	17	23	0	23	14	0	0	0	0	6	16	11	0	0	16	0	24	0	0	12	0	7	0	15	12	0	10	0	11	11	12	15	0	0	0	0	24	24	22	19	33	16	23	16	20	0	10
1a9df3fbbc7fc8cecec4239cf801d2fc	24	14	12	12	12	12	11	4	0	0	0	3	14	14	0	0	7	5	24	13	13	0	0	0	5	19	8	11	8	13	0	16	16	0	6	0	0	15	30	40	58	29	13	5	11	10	9	7	10
bea2245c01baedd6d4a6d6e4e857f9f6	0	12	0	0	19	0	15	11	0	15	25	12	42	0	0	0	22	0	0	6	14	0	0	0	20	0	9	0	0	0	28	28	24	0	35	0	0	3	0	0	0	0	23	12	0	0	0	0	31
35cbb315e019e0a8768d4b73862df415	18	13	19	12	10	17	12	3	8	2	4	4	30	14	4	0	24	6	11	2	10	5	17	12	2	20	11	11	8	3	0	11	11	8	19	5	0	0	4	8	11	0	14	11	6	9	12	14	30
18bfb42f1644a79f161827d9df261118	37	0	0	0	0	0	0	0	0	0	0	0	0	0	0	0	0	0	0	0	0	0	0	0	0	0	0	0	0	0	0	0	0	0	0	0	0	67	110	160	130	94	0	0	0	0	0	0	0
3f6dce06719bb11b6b9bbb8f2c8a5644	0	0	0	0	40	0	29	16	0	11	0	0	19	0	0	0	0	6	0	12	22	31	0	33	0	0	0	0	0	0	0	0	15	0	0	0	19	0	58	0	48	54	36	25	0	28	0	10	19
5d08d1eb4b8a0672652dd0fc0af2dcf0	0	0	0	7	0	9	9	0	0	0	0	16	10	8	0	0	17	37	0	0	0	0	3	6	9	16	0	5	11	7	0	0	0	0	11	6	12	19	34	24	51	31	7	0	11	0	4	0	10
d6c75c87164e371d9f0bef13947c90cf	0	24	0	0	21	0	27	0	0	0	8	10	26	22	16	0	18	13	0	0	0	0	0	17	0	0	0	20	0	0	0	25	0	21	16	0	4	0	0	15	0	0	32	8	0	26	0	0	22
d53e2ad7162860b80a16b636ab59a039	51	0	0	0	0	0	0	0	0	0	0	0	0	0	0	0	0	0	0	0	0	0	0	0	0	0	0	0	0	0	0	0	0	0	0	0	0	44	73	80	116	99	0	0	0	0	0	0	0
9d76bcd9c5d46016c64443178ab7f571	0	0	0	0	0	0	0	0	0	0	0	0	0	0	0	0	0	0	0	0	0	0	5	0	0	0	0	0	0	0	0	6	0	0	3	0	0	46	76	70	108	74	0	0	0	16	0	0	11
e865f29a716e8d51f83931befa951240	3	6	0	4	5	10	9	6	6	0	0	4	10	0	5	0	16	0	7	5	4	2	3	4	11	11	4	9	0	9	0	21	0	5	16	8	8	8	29	7	39	21	7	0	4	0	0	8	9
a01206f0b17de33744bdac813c3c6eca	0	0	0	0	0	0	8	0	0	4	0	0	20	13	24	3	24	25	0	0	0	0	0	0	0	4	0	0	0	0	6	12	15	4	16	5	0	0	0	0	0	0	0	0	0	0	0	0	0
08bd43071a06abf56df235fca6655bea	20	0	0	0	9	0	0	0	0	0	0	0	0	0	0	0	0	0	0	0	8	6	0	6	7	12	0	0	0	0	0	0	0	0	0	0	17	41	67	39	76	45	13	0	0	0	0	0	9
f4cc6e4932f507b33d1335d801f54563	10	0	10	8	0	0	0	0	0	0	0	0	9	7	0	0	0	0	0	17	10	23	13	10	12	13	0	0	14	9	0	0	13	7	8	0	0	0	0	8	12	10	15	5	9	9	0	0	14
77c2dc197e6b3dbebc4ee240c6a1c559	0	0	0	0	5	0	9	9	2	0	0	0	33	19	21	0	28	16	4	0	0	0	0	0	0	0	10	0	0	0	11	8	9	4	10	6	0	0	10	0	11	5	0	0	0	0	0	0	0
1eaa3cb7baaac3220b0606e3621afd16	12	0	0	0	0	0	0	0	0	7	0	0	15	8	13	6	15	8	0	0	0	0	0	0	7	34	13	0	10	0	8	11	9	0	0	0	0	5	0	6	0	5	0	0	0	0	0	0	0
15865e8ac4a353de5cd87eb2b9fefa69	51	0	28	29	0	17	0	0	0	0	0	8	0	0	10	0	0	0	34	0	0	0	0	0	0	0	0	0	0	0	0	0	0	0	12	0	0	0	0	0	0	0	0	0	18	0	30	0	0
87c18e8ee3789954404f2c1a35079a09	0	0	0	0	0	0	0	0	14	0	0	11	16	17	15	0	36	12	0	0	0	0	0	0	6	0	12	0	0	0	10	0	0	0	0	0	0	0	0	0	0	0	15	0	0	0	0	35	9
e220e84c750738e230e8ecfe97decc4c	9	0	13	0	0	7	5	0	0	0	0	0	0	0	0	0	0	4	15	0	13	14	20	11	0	16	0	0	0	0	7	9	0	6	16	12	0	0	0	0	0	0	16	6	7	0	15	0	0
4e2e6735331ad01a30c94d2f4c285dc2	0	0	7	0	0	0	0	0	0	0	0	0	0	0	0	0	0	0	0	0	0	0	0	5	0	0	0	0	5	0	0	10	0	0	0	0	0	0	33	36	43	0	30	15	11	0	10	0	0
8646bffa210e3f061cc57f1b1cf2f751	0	0	8	10	0	0	15	10	11	0	0	0	19	11	0	6	16	11	0	0	0	0	0	0	0	9	8	7	0	0	0	0	19	0	0	14	0	0	0	0	0	0	0	0	0	0	0	0	11
647405386797efbb1366386613a6cac8	8	6	0	0	0	3	13	0	0	0	0	0	8	0	0	0	6	0	0	0	0	0	5	0	5	15	4	8	0	0	0	0	5	5	6	7	0	4	6	0	4	0	7	0	6	0	5	0	10
cd9401a6bce4a63af516d06d2a843f9d	0	9	8	0	8	0	14	16	0	0	0	0	15	0	6	0	0	0	0	0	0	0	0	0	0	6	0	0	0	0	0	0	0	0	0	0	0	0	17	19	21	0	16	0	0	3	0	4	22
aae4c4ed528ae16ec417df816699cfdb	0	0	0	0	0	0	0	0	0	0	0	0	5	0	0	0	0	0	0	0	0	0	0	0	6	7	0	3	8	0	10	10	4	0	15	8	0	0	0	0	0	0	9	0	0	0	0	0	14
0a035a7ec1f4a194dd7fbda3c5660db0	0	0	0	0	0	0	0	0	0	0	0	0	0	0	0	0	0	0	0	0	0	0	0	0	0	0	0	0	0	0	0	7	0	0	0	0	0	0	0	0	16	15	0	0	0	0	0	0	16
e335f74033bc634af43ee6baa84fa247	10	0	0	0	0	5	0	0	0	8	0	0	0	0	0	0	0	0	0	0	0	0	0	0	0	0	0	0	0	0	0	0	6	0	0	4	7	11	30	9	35	23	0	3	5	0	6	0	0
df16a09f3e448ddd3b1ec54066d3081d	0	0	0	0	0	0	0	0	0	0	0	0	0	11	0	0	10	0	0	0	0	0	0	0	27	20	0	0	0	0	14	11	0	0	0	14	0	12	0	0	17	0	0	0	11	0	0	0	0
2e4f2b53b856c4def6d021d01f5abb70	0	0	0	0	0	0	0	0	0	0	0	0	0	0	0	0	0	0	9	0	0	18	20	0	23	0	0	0	0	0	0	0	0	0	0	0	0	0	0	0	0	0	0	0	19	0	18	0	0
24cccadb274fef1f88113e8f019e2a63	0	0	0	0	0	0	6	0	3	0	7	0	42	5	10	6	12	0	0	0	0	0	0	0	7	0	0	0	0	0	0	6	10	5	5	6	0	0	0	0	0	0	0	0	0	0	0	0	0
f479c23321346918723839e33a3544f4	11	4	0	6	0	0	0	0	0	0	0	0	0	0	7	0	0	0	0	0	6	0	0	6	0	6	0	0	0	0	0	0	5	0	0	0	0	0	0	5	0	0	11	0	0	0	12	0	8
6b5c5532185593c41966b2173ea9df1c	0	0	0	0	0	0	11	0	0	0	0	0	8	0	9	0	0	0	0	0	0	0	0	0	0	0	10	0	24	0	0	15	0	22	13	0	0	0	0	0	0	0	0	0	0	0	0	0	0
629f41c0de31ba20f5d2b3f4c69e09c1	0	0	0	0	4	0	0	0	0	4	0	0	0	5	5	0	0	2	0	0	0	3	0	0	0	0	0	7	0	2	6	9	6	0	10	5	0	0	2	0	0	0	2	0	0	0	0	0	0
8d5153b41e59c5ffb5a1fc080eb784cf	0	0	5	9	0	0	0	0	0	0	0	0	0	0	0	0	4	0	0	0	0	0	0	6	0	0	0	0	0	0	0	0	3	0	0	0	0	14	14	24	27	13	0	0	0	0	0	0	5
32cd36db3b176689d81c65ddb6c17140	15	0	0	0	0	0	0	0	0	0	0	0	0	4	0	0	0	5	0	0	0	0	0	0	0	0	0	0	0	0	0	6	0	0	0	0	0	0	15	21	13	18	0	0	0	3	0	0	0
69b90707f6f3da7941026fbe6a1597ce	11	0	0	0	0	0	0	0	0	0	0	0	0	0	0	0	0	0	0	0	0	0	0	0	0	0	0	0	0	0	0	0	0	0	0	0	0	7	22	15	19	15	11	6	5	0	0	0	0
a7bdf6c365ba85b57481b78cf6a5f016	22	0	0	0	0	0	0	0	0	0	0	0	0	0	0	0	0	0	6	0	5	0	0	0	0	0	0	0	0	0	0	0	0	0	0	0	0	29	0	0	0	31	0	0	0	7	0	0	0
d71feb1923fa288790187009e8efa6d3	0	0	0	0	0	8	0	0	0	0	0	0	0	0	0	0	0	0	0	0	0	0	0	0	0	0	0	0	0	0	0	0	0	0	10	0	10	0	0	22	0	0	14	0	0	0	0	0	0
0a68ec564e278b0246c920ad7de41880	0	0	0	0	0	14	0	0	0	0	0	0	0	0	0	0	17	0	0	0	0	0	0	0	0	8	16	6	0	6	0	12	0	0	0	0	0	0	10	0	0	0	0	0	0	0	0	17	0
50c2e92f3b001c0f07a654b597605f95	25	0	0	0	0	0	0	0	0	0	0	0	0	0	0	0	0	0	0	0	0	0	0	0	0	0	0	0	0	0	0	0	0	0	0	0	0	0	0	0	0	0	17	0	18	13	21	0	0
794c48d1c110499dbd6338457f2ed417	0	0	0	0	0	0	0	0	0	0	0	12	0	0	0	0	0	0	0	0	0	0	0	0	0	0	0	24	0	0	0	0	0	0	0	15	0	0	9	0	7	0	0	0	0	0	0	0	0
7ee3e4343242684ba3ce459672348ff7	9	0	0	0	8	0	0	0	0	0	0	0	14	9	0	0	17	5	0	0	0	0	0	0	0	0	0	0	0	9	9	0	0	0	0	0	0	0	0	0	0	0	8	0	0	0	0	0	6
9d2b385c3ad2c3abfa96058922b00164	0	0	0	0	0	0	0	3	0	0	0	6	6	0	3	0	4	3	0	0	0	0	0	0	0	0	0	7	4	0	5	6	0	0	9	0	0	0	0	0	0	0	0	0	0	0	0	0	0
f94b14e11dfe405e48976839ca380380	5	0	0	0	0	0	0	0	0	0	0	0	4	0	0	0	0	0	0	0	6	0	5	4	0	0	0	8	0	0	0	8	0	9	5	0	0	0	0	0	0	0	7	3	0	10	0	0	7
7c46570db4974edfe7e18b763d84adc6	17	0	0	0	0	0	0	0	0	0	0	0	0	0	0	0	0	0	0	0	0	0	0	0	0	0	0	19	0	0	0	0	0	26	0	0	0	0	0	0	0	0	0	0	14	0	0	0	0
ee624ca15d03ff6b2feb8608a1d23df0	0	7	0	0	0	0	0	0	0	0	0	0	0	0	8	0	11	0	0	0	0	0	0	0	0	0	0	0	0	0	0	0	9	0	0	0	0	0	0	0	0	0	0	0	0	0	0	0	10
91587a85e342f8dba27f54e15ac0ea77	0	0	0	0	0	0	0	4	0	0	0	0	0	0	0	0	0	0	0	5	0	0	0	9	0	0	0	0	3	0	4	0	0	0	0	0	8	0	15	9	14	6	0	0	0	0	0	5	0
d9eea834805833ac21a86fdabedd8556	0	6	0	0	0	0	0	0	0	0	3	0	0	0	0	0	0	0	0	0	0	0	0	5	0	0	0	0	0	3	3	0	0	0	0	0	0	9	20	16	17	7	0	0	0	0	0	0	0
0243b68c76049aa1b8c51a20333da950	4	0	0	0	0	3	8	0	0	0	0	0	0	0	0	0	0	0	0	0	0	0	0	0	0	0	0	0	5	0	0	4	0	0	0	0	0	0	0	15	10	0	5	0	0	0	0	4	11
cf315874f2a721ae340f6dbf4ec0c2d6	0	0	0	0	0	0	0	0	0	0	0	0	0	0	0	0	0	0	3	0	0	0	0	0	0	0	0	0	0	0	0	0	0	0	0	0	8	0	14	15	23	21	0	0	0	0	0	0	0
2740cf2417c92847cc298cbd71dd1fcd	0	0	0	0	0	0	0	0	4	0	0	0	0	0	0	0	0	11	0	0	7	0	0	9	0	0	0	6	0	0	0	0	0	0	0	0	0	0	0	0	0	0	0	0	0	0	0	0	0
6ff4463ed68f92afb01b5c1aca7a9fca	0	0	0	0	0	0	0	0	0	0	0	0	0	0	0	0	0	0	0	0	0	0	0	0	0	8	0	0	0	0	0	0	0	0	0	0	0	4	19	8	12	17	0	0	0	0	0	0	0
4ac43ecbe6347d46a2ab5a31ffd64c25	0	0	0	0	0	0	5	0	0	0	0	0	0	0	0	0	0	0	0	0	0	0	0	0	0	0	0	0	6	5	4	0	0	0	0	0	0	0	0	0	0	0	0	0	0	0	6	0	6
efa231614a5eb97a385a5cae7b440348	0	0	0	0	0	0	7	0	0	0	0	0	0	0	0	0	0	0	0	3	0	0	6	0	0	7	0	0	0	0	0	5	0	0	0	0	0	0	0	0	0	0	4	0	0	4	0	0	0
824b9c5e131ccef5ab3286cfde31640c	0	0	0	0	0	0	0	0	0	0	0	0	0	0	0	0	0	0	0	0	0	0	0	0	0	0	0	0	0	0	13	11	0	0	0	0	0	0	0	0	0	0	0	0	0	0	0	0	14
7d2402f1612fe6c2f5c20bfda4a90aa0	0	0	0	0	0	0	0	0	0	0	0	0	20	0	0	0	17	0	0	0	0	0	0	0	0	0	0	0	0	0	0	0	0	0	0	0	0	0	0	0	17	0	0	0	0	0	0	0	0
394eda29c886632f514dd94b58381186	4	0	0	0	0	0	0	0	0	0	0	0	0	0	0	0	0	3	0	0	0	0	0	0	0	0	0	0	0	0	0	0	0	0	0	0	0	0	16	0	16	11	0	0	0	0	0	0	0
6d914a702d3c71527cfb3484a6317810	0	0	22	0	0	15	0	0	0	0	0	0	0	0	0	0	0	0	0	0	0	0	0	0	0	0	0	0	13	0	0	0	0	0	0	0	0	0	0	0	0	0	0	0	0	0	0	0	0
4205d93a032f445a1687829d22eaa2b2	0	0	0	0	0	0	0	0	0	0	0	0	0	0	0	0	0	0	0	0	0	0	0	0	0	0	0	0	0	12	0	11	0	13	12	0	0	0	0	0	0	0	0	0	0	0	0	0	0
ef2a1531066bf60397c9df449d532d2f	0	0	0	0	0	0	3	0	0	0	3	0	8	3	0	0	6	0	0	0	0	0	0	0	0	0	0	3	0	0	5	5	0	0	6	0	0	0	0	0	0	0	0	0	0	0	0	0	0
5f8d35126b0a7321413d21487ec72b73	3	4	0	0	0	0	6	0	5	0	0	0	0	0	0	0	0	3	0	0	0	0	0	0	0	0	5	0	0	5	0	0	0	0	0	0	0	0	0	0	0	0	7	0	0	4	0	0	0
923f521b9cf313f1f95c9367e09bbc1c	0	0	0	0	0	0	0	0	0	0	0	0	0	0	0	0	0	0	0	0	0	0	0	0	0	0	6	0	0	0	0	0	0	6	0	0	0	0	0	0	0	0	0	0	6	0	0	0	0
76a2a89fb35336e7b117fc44ff915092	0	0	0	0	0	0	0	0	0	0	0	0	0	0	0	0	0	0	4	0	0	0	0	0	0	0	0	0	0	0	0	0	0	0	0	0	0	5	0	0	0	26	0	0	0	0	0	0	0
6f980c6f3f2ffefd2013c721461cc1c6	0	0	0	0	0	0	0	0	8	4	0	0	0	0	0	0	0	0	0	0	0	0	0	0	0	0	0	0	0	0	0	0	0	0	0	0	2	0	0	0	3	5	0	0	4	0	0	0	0
de68af3f62b2b04e42f894e18839bb57	0	0	0	0	0	0	0	4	0	0	0	0	4	0	0	0	5	0	0	4	0	0	0	0	0	5	0	0	0	0	3	0	0	0	0	0	0	0	0	0	0	0	0	2	0	0	2	0	0
149465e40c1bdbc6230588a58a4d6eb0	0	0	0	0	0	0	0	0	0	3	0	0	3	0	0	0	0	0	0	0	0	0	0	0	0	0	0	0	0	0	0	0	0	0	0	0	0	0	0	0	8	7	0	0	0	0	0	0	0
11397adbcc3ae7ea2d586775e298a19d	0	0	0	0	3	0	3	0	0	0	0	0	5	0	0	0	3	0	0	0	0	0	0	0	0	0	0	0	0	0	0	0	0	0	0	4	0	0	0	2	0	0	2	0	0	0	0	0	0
f3384f1f36a908bd09b3c265bac26f8c	0	0	0	0	0	0	0	0	0	0	0	0	0	0	0	0	0	0	0	0	0	0	0	0	0	0	0	0	0	0	0	0	0	0	0	0	6	3	0	7	0	6	0	0	0	0	0	0	0
c2214f5c48ce111caeeb8f928ca5b648	0	0	0	0	0	0	0	0	0	0	0	0	0	0	0	0	0	0	0	0	0	0	0	0	0	0	0	0	0	0	0	0	0	0	0	0	0	0	0	0	0	0	0	0	0	0	0	0	5
40ac3979c05fe30df6ecfaaa78ae3e9f	0	0	0	0	0	0	0	0	0	0	0	0	0	0	0	0	0	0	0	0	0	0	0	0	0	0	0	0	0	0	0	0	0	0	0	0	0	6	9	0	0	5	0	0	0	0	0	0	0
c54ecd701d322d197b9000b235740969	0	0	0	0	0	0	0	0	0	0	0	0	0	0	0	3	3	0	0	0	0	0	0	0	0	0	0	0	0	0	0	8	0	0	0	0	0	0	0	0	0	0	0	0	0	0	0	0	0
73cd1c10175eb846badd2f34bd86dd08	0	0	0	0	0	0	0	0	0	0	0	0	0	0	4	0	0	0	0	0	0	0	0	0	0	0	0	0	0	0	3	0	0	0	0	0	0	0	0	0	0	0	0	0	0	0	0	0	0
fc7b257064027e1bc2b6fbfb4584677d	2	0	0	0	0	0	0	0	0	0	0	0	0	0	0	0	0	0	0	0	0	0	0	0	0	0	0	0	0	0	4	4	0	0	0	0	0	0	0	0	0	0	0	0	0	0	0	0	0
[truncated: 12 more columns]

## Sheet: MetaData_SCFA
id	Substrate	Treatment	Time	Rep	Acetate	Propionate	Isobutyrate	Butyrate	Isovalerate	Valeric	Time2
FL16-1	FL	FL-16hr	16	1	1.52403	5.67627	0	0.863452	0	0.0371288	16hr
FL16-2	FL	FL-16hr	16	2	1.51832	5.64842	0	0.845914	0	0.0361997	16hr
FL16-3	FL	FL-16hr	16	3	1.57527	5.35685	0	0.796195	0	0.0337593	16hr
FL16-4	FL	FL-16hr	16	4	1.55894	5.96666	0	0.874681	0	0.0376014	16hr
FL16-5	FL	FL-16hr	16	5	1.69907	6.25694	0	0.888966	0	0.0388401	16hr
FL16-6	FL	FL-16hr	16	6	1.79615	6.28854	0	0.914409	0	0.0419895	16hr
FL32-1	FL	FL-32hr	32	1	6.11179	12.7254	0	3.5978	0	0.152288	32hr
FL32-2	FL	FL-32hr	32	2	5.92269	11.9747	0	3.58152	0.0315323	0.151487	32hr
FL32-3	FL	FL-32hr	32	3	5.86333	12.3082	0	3.37128	0.0331702	0.146419	32hr
FL32-4	FL	FL-32hr	32	4	6.11734	12.7168	0	3.8335	0.0305854	0.16125	32hr
FL32-5	FL	FL-32hr	32	5	6.08187	11.1014	0	3.54878	0.0332735	0.148439	32hr
FL32-6	FL	FL-32hr	32	6	4.95378	9.66506	0	4.03074	0.0328365	0.160514	32hr
FL48-1	FL	FL-48hr	48	1	4.09299	8.19195	0	2.28031	0.0314057	0.0988572	48hr
FL48-2	FL	FL-48hr	48	2	4.29263	7.96543	0	2.30332	0.0326535	0.0989143	48hr
FL48-3	FL	FL-48hr	48	3	3.94531	7.32409	0	1.92499	0.0307154	0.0865272	48hr
FL48-4	FL	FL-48hr	48	4	4.34679	8.7904	0	2.5736	0.0316803	0.111284	48hr
FL48-5	FL	FL-48hr	48	5	4.41694	8.12263	0	2.59702	0	0.11112	48hr
FL48-6	FL	FL-48hr	48	6	2.96929	5.17092	0	2.06672	0	0.0811832	48hr
Lysine16-1	Lysine	Lysine-16hr	16	1	3.41068	8.99414	0	1.32885	0	0.0408128	16hr
Lysine16-2	Lysine	Lysine-16hr	16	2	3.3797	8.79187	0	1.30328	0	0.0401583	16hr
Lysine16-3	Lysine	Lysine-16hr	16	3	3.37276	8.58147	0	1.28735	0	0.0395259	16hr
Lysine16-4	Lysine	Lysine-16hr	16	4	NA	NA	NA	NA	NA	NA	16hr
Lysine16-5	Lysine	Lysine-16hr	16	5	3.39928	8.59834	0	1.29646	0	0.0415632	16hr
Lysine16-6	Lysine	Lysine-16hr	16	6	3.46261	8.53397	0	1.29003	0	0.0419663	16hr
Lysine32-1	Lysine	Lysine-32hr	32	1	7.22249	13.0019	0	3.56345	0.037247	0.120767	32hr
Lysine32-2	Lysine	Lysine-32hr	32	2	6.41705	12.4084	0	3.53279	0.0345485	0.119869	32hr
Lysine32-3	Lysine	Lysine-32hr	32	3	4.93677	10.7096	0.0256676	3.31658	0.0331675	0.114358	32hr
Lysine32-4	Lysine	Lysine-32hr	32	4	6.41268	12.5324	0	3.44118	0.0345243	0.11612	32hr
Lysine32-5	Lysine	Lysine-32hr	32	5	6.49226	12.3922	0	3.61137	0.0355336	0.1191	32hr
Lysine32-6	Lysine	Lysine-32hr	32	6	6.27843	11.8113	0	3.49797	0.03443	0.116526	32hr
Lysine48-1	Lysine	Lysine-48hr	48	1	5.4563	10.0249	0	2.77028	0.0440499	0.105062	48hr
Lysine48-2	Lysine	Lysine-48hr	48	2	5.75759	10.4933	0	2.95721	0.0449736	0.108502	48hr
Lysine48-3	Lysine	Lysine-48hr	48	3	6.29897	12.1739	0.0354926	3.45926	0.0508555	0.12717	48hr
Lysine48-4	Lysine	Lysine-48hr	48	4	5.85757	11.1618	0	2.99582	0.0460971	0.112186	48hr
Lysine48-5	Lysine	Lysine-48hr	48	5	6.01828	10.6633	0	3.05212	0.0452258	0.111831	48hr
Lysine48-6	Lysine	Lysine-48hr	48	6	NA	NA	NA	NA	NA	NA	48hr
Media0-1	Media	Media-0hr	0	1	0	0	0	0.0626786	0	0	0hr
Media0-2	Media	Media-0hr	0	2	0	0	0	0.0683174	0	0	0hr
Media0-3	Media	Media-0hr	0	3	0	0	0	0.0686592	0	0	0hr
Media0-4	Media	Media-0hr	0	4	0	0	0	0.0689077	0	0	0hr
Media0-5	Media	Media-0hr	0	5	0	0	0	0.0716356	0	0	0hr
Media0-6	Media	Media-0hr	0	6	0	0	0	0.0685647	0	0	0hr
Media16-1	Media	Media-16hr	16	1	1.84462	5.34434	0	1.08184	0	0.0329344	16hr
Media16-2	Media	Media-16hr	16	2	2.02381	5.06309	0	1.20468	0	0.0350706	16hr
Media16-3	Media	Media-16hr	16	3	1.88446	5.37731	0	1.08161	0	0.0343074	16hr
Media16-4	Media	Media-16hr	16	4	NA	NA	NA	NA	NA	NA	16hr
Media16-5	Media	Media-16hr	16	5	2.06266	4.67193	0	1.3248	0	0.0395122	16hr
Media16-6	Media	Media-16hr	16	6	2.03517	4.70534	0	1.23062	0	0.0347936	16hr
Media32-1	Media	Media-32hr	32	1	4.59377	11.2121	0	2.30333	0.0326396	0.101901	32hr
Media32-2	Media	Media-32hr	32	2	4.8936	12.2703	0	2.48719	0.0332513	0.0901765	32hr
Media32-3	Media	Media-32hr	32	3	NA	NA	NA	NA	NA	NA	32hr
Media32-4	Media	Media-32hr	32	4	5.84841	12.5663	0	2.68016	0.0342671	0.0926829	32hr
Media32-5	Media	Media-32hr	32	5	6.00069	12.6957	0	2.85171	0.0352672	0.101806	32hr
Media32-6	Media	Media-32hr	32	6	6.71195	14.7201	0.0411207	3.33942	0.0419616	0.119696	32hr
Media48-1	Media	Media-48hr	48	1	5.68129	11.9181	0.037776	2.44669	0.0478015	0.104715	48hr
Media48-2	Media	Media-48hr	48	2	4.92819	10.1391	0	2.03388	0.0389092	0.0851017	48hr
Media48-3	Media	Media-48hr	48	3	5.75562	11.6785	0	2.44094	0.0469904	0.0968381	48hr
Media48-4	Media	Media-48hr	48	4	5.11206	9.83252	0	2.06492	0.0377647	0.0797317	48hr
Media48-5	Media	Media-48hr	48	5	5.81796	11.8956	0.0389236	2.65757	0.0461763	0.102739	48hr
Media48-6	Media	Media-48hr	48	6	4.16889	7.74448	0	1.64494	0	0.0647964	48hr
