# Supplementary material for: The Unique Seed Protein Composition of Quality Protein Popcorn Promotes Growth of Beneficial Bacteria From the Human Gut Microbiome
Source: Front Microbiol. 2022 Jul 14;13:921456. doi: 10.3389/fmicb.2022.921456 (PMC9330393; doi:10.3389/fmicb.2022.921456)
Supplement: Supplementary Table 5 — Taxa with significant differential (lysine vs. fructoselysine (FL) vs. media). [file Table_5.XLSX]

## Sheet: 16hr
Taxa	Statistic	P-Value	FDR-Adj. P	Overall Mean	Mean of FL	Mean of Lysine	Mean of Media
[Eubacterium] coprostanoligenes group	Kruskal-Wallis	0.0242018	0.0474356	0.00366067	0.00463741	0.00305764	0.00328696
[Eubacterium] eligens group	Kruskal-Wallis	0.0137497	0.0336867	0.00574156	0.00751669	0.00445905	0.00524894
[Eubacterium] hallii group	Kruskal-Wallis	0.00944972	0.0243703	0.00229323	0.000611527	0.000458645	0.00580951
[Eubacterium] ventriosum group	Kruskal-Wallis	0.00851701	0.0231852	0.00105319	0.0014269	0.000560567	0.00117209
[Ruminococcus] torques group	Kruskal-Wallis	0.585714	0.667441	0.00344833	0.00366916	0.003236	0.00343984
Agathobacter	Kruskal-Wallis	0.301649	0.378995	0.00261598	0.00262447	0.00229323	0.00293023
Alistipes	Kruskal-Wallis	0.00108042	0.00941663	0.0087907	0.0121286	0.00524894	0.00899455
Anaerostipes	Kruskal-Wallis	0.00263884	0.0118489	0.0164603	0.0119248	0.0238241	0.013632
Bacteroides	Kruskal-Wallis	0.000511099	0.00834795	0.109659	0.136625	0.0850533	0.107298
Barnesiella	Kruskal-Wallis	0.046113	0.0806978	0.000560567	0.00081537	0.000280283	0.000586047
Bifidobacterium	Kruskal-Wallis	0.00406036	0.0142113	0.00196198	0.00231871	0.000687968	0.00287927
Bilophila	Kruskal-Wallis	0.00141565	0.00941663	0.00288777	0.00433165	0.00104469	0.00328696
Blautia	Kruskal-Wallis	0.0316553	0.0596581	0.00330395	0.00448453	0.00196198	0.00346532
Butyricicoccus	Kruskal-Wallis	0.268942	0.346793	0.00107867	0.00127402	0.000738929	0.00122306
Butyricimonas	Kruskal-Wallis	0.266871	0.346793	0.000314257	0.000509606	0.000101921	0.000331244
CAG-56	Kruskal-Wallis	0.14812	0.219936	0.000152882	0.000101921	7.64e-05	0.000280283
Candidatus Soleaferrea	Kruskal-Wallis	0.201563	0.290488	0.000127402	0	0.000229323	0.000152882
Collinsella	Kruskal-Wallis	0.088486	0.139865	0.00056906	0.000789889	0.000433165	0.000484126
Coprococcus 1	Kruskal-Wallis	0.00050315	0.00834795	0.0321731	0.0225501	0.06658	0.00738929
Coprococcus 3	Kruskal-Wallis	0.00153741	0.00941663	0.00628514	0.0137339	0.0031086	0.00201294
Dialister	Kruskal-Wallis	0.132792	0.203338	0.00257351	0.00305764	0.00231871	0.00234419
Dorea	Kruskal-Wallis	0.257028	0.346793	0.000874824	0.000586047	0.00086633	0.00117209
Enterobacteriaceae	Kruskal-Wallis	0.00309559	0.0118489	0.217925	0.118178	0.271289	0.264307
Erysipelotrichaceae UCG-003	Kruskal-Wallis	0.9597	0.979694	0.000161375	0.000127402	0.000127402	0.000229323
Escherichia-Shigella	Kruskal-Wallis	0.00505973	0.0145839	0.00199596	0.00351628	0.00163074	0.00084085
Faecalibacterium	Kruskal-Wallis	0.00309559	0.0118489	0.101004	0.0798043	0.0874739	0.135734
Flavonifractor	Kruskal-Wallis	0.000998918	0.00941663	0.00331244	0.00346532	0.00509606	0.00137594
Fusicatenibacter	Kruskal-Wallis	0.315046	0.385931	0.00160526	0.00191102	0.00150334	0.00140142
Fusobacterium	Kruskal-Wallis	0.00146439	0.00941663	0.135623	0.191867	0.114024	0.100978
Lachnoclostridium	Kruskal-Wallis	0.445538	0.519795	0.0069901	0.00667584	0.00662488	0.00766957
Lachnospiraceae	Kruskal-Wallis	0.243949	0.341529	0.00593691	0.00665036	0.00512154	0.00603883
Lachnospiraceae UCG-004	Kruskal-Wallis	0.0416851	0.0756508	0.00972498	0.0080263	0.00909647	0.0120522
Odoribacter	Kruskal-Wallis	0.0854032	0.139492	0.00160526	0.0019365	0.0014269	0.00145238
Parabacteroides	Kruskal-Wallis	0.0218152	0.0445394	0.0032275	0.00473934	0.00239515	0.00254803
Parasutterella	Kruskal-Wallis	0.0031436	0.0118489	0.00169869	0.00221679	0.0019365	0.000942771
Phascolarctobacterium	Kruskal-Wallis	0.0188591	0.0420043	0.22528	0.249758	0.20267	0.223411
Roseburia	Kruskal-Wallis	0.00458042	0.0145839	0.021327	0.0247159	0.0159507	0.0233145
Ruminiclostridium 9	Kruskal-Wallis	0.00494961	0.0145839	0.00511305	0.00667584	0.00428069	0.00438261
Ruminococcaceae NK4A214 group	Kruskal-Wallis	0.0183233	0.0420043	0.000118908	0.000280283	2.55e-05	5.1e-05
Ruminococcaceae UCG-002	Kruskal-Wallis	0.000487525	0.00834795	0.00315956	0.00119757	0.00807726	0.000203842
Ruminococcaceae UCG-003	Kruskal-Wallis	0.921284	0.965318	0.000152882	0.000178362	0.000101921	0.000178362
Ruminococcaceae UCG-013	Kruskal-Wallis	0.676829	0.753741	0.00059454	0.000687968	0.000586047	0.000509606
Ruminococcus 2	Kruskal-Wallis	0.439841	0.519795	0.00121456	0.00114661	0.00150334	0.000993732
Streptococcus	Kruskal-Wallis	0.99409	0.99409	0.00279434	0.00267543	0.0020639	0.00364368
Subdoligranulum	Kruskal-Wallis	0.0505583	0.0854261	0.000433165	0.000535086	0.000178362	0.000586047
Sutterella	Kruskal-Wallis	0.00253661	0.0118489	0.0409638	0.0462722	0.048489	0.0281303
UBA1819	Kruskal-Wallis	0.785866	0.85572	0.000110415	0.000127402	5.1e-05	0.000152882
uncultured	Kruskal-Wallis	0.0214	0.0445394	0.000628514	0.000101921	0.00104469	0.000738929
Veillonella	Kruskal-Wallis	0.925917	0.965318	0.000144388	0.000203842	7.64e-05	0.000152882

## Sheet: 32hr
Taxa	Statistic	P-Value	FDR-Adj. P	Overall Mean	Mean of FL	Mean of Lysine	Mean of Media
[Eubacterium] coprostanoligenes group	Kruskal-Wallis	0.0594336	0.118867	0.00318504	0.00247159	0.00333792	0.0037456
[Eubacterium] eligens group	Kruskal-Wallis	0.0852836	0.157933	0.00308312	0.00229323	0.0034908	0.00346532
[Eubacterium] hallii group	Kruskal-Wallis	0.0931081	0.160531	0.00260748	0.00287927	0.00170718	0.003236
[Eubacterium] ventriosum group	Kruskal-Wallis	0.456924	0.519232	0.000178362	0.000101921	0.000203842	0.000229323
[Ruminococcus] torques group	Kruskal-Wallis	0.0180407	0.0451016	0.00189404	0.00157978	0.00259899	0.00150334
Agathobacter	Kruskal-Wallis	0.0130063	0.0382539	0.00102771	0	0.00170718	0.00137594
Alistipes	Kruskal-Wallis	0.837557	0.872455	0.00975896	0.00993732	0.0102686	0.00907099
Anaerostipes	Kruskal-Wallis	0.020634	0.0491285	0.0144558	0.0142435	0.0121031	0.0170208
Bacteroides	Kruskal-Wallis	0.00795515	0.0248598	0.0698075	0.0611527	0.0757529	0.0725169
Barnesiella	Kruskal-Wallis	0.207504	0.273032	0.00118908	0.000789889	0.00129949	0.00147786
Bifidobacterium	Kruskal-Wallis	0.11706	0.188807	0.000798383	0.00081537	0.00112113	0.000458645
Bilophila	Kruskal-Wallis	0.0294361	0.0669001	0.0024546	0.00247159	0.00160526	0.00328696
Blautia	Kruskal-Wallis	0.336417	0.400497	0.00227624	0.0016817	0.00275187	0.00239515
Butyricicoccus	Kruskal-Wallis	0.0998607	0.166434	0.000645501	0.00086633	0.000254803	0.00081537
Butyricimonas	Kruskal-Wallis	0.711515	0.756931	0.000535086	0.000662488	0.000407685	0.000535086
Candidatus Soleaferrea	Kruskal-Wallis	0.155306	0.221865	0.000178362	2.55e-05	0.000229323	0.000280283
Collinsella	Kruskal-Wallis	0.171553	0.231829	0.000322751	0.000152882	0.000382205	0.000433165
Coprococcus 1	Kruskal-Wallis	0.000507113	0.0103738	0.0514787	0.0476991	0.0920603	0.0146767
Coprococcus 3	Kruskal-Wallis	0.000622425	0.0103738	0.00989485	0.0202314	0.00555471	0.00389849
Dialister	Kruskal-Wallis	0.2524	0.32359	0.00187705	0.00150334	0.0020639	0.0020639
Dorea	Kruskal-Wallis	0.26115	0.326437	0.000467139	0.000254803	0.000535086	0.000611527
Enterobacteriaceae	Kruskal-Wallis	0.00291924	0.0151584	0.325188	0.28515	0.289838	0.400576
Erysipelotrichaceae UCG-003	Kruskal-Wallis	0.135776	0.205722	0.000127402	5.1e-05	0.000203842	0.000127402
Escherichia-Shigella	Kruskal-Wallis	0.0150959	0.041933	0.00111264	0.00117209	0.00147786	0.000687968
Faecalibacterium	Kruskal-Wallis	0.0178922	0.0451016	0.0393841	0.0408704	0.0267288	0.0505529
Flavonifractor	Kruskal-Wallis	0.000612985	0.0103738	0.0113642	0.0112368	0.021964	0.000891811
Fusicatenibacter	Kruskal-Wallis	0.00192501	0.0151584	0.000849343	0.000331244	0.00127402	0.000942771
Fusobacterium	Kruskal-Wallis	0.00233795	0.0151584	0.115944	0.137899	0.117209	0.0927228
Hungatella	Kruskal-Wallis	0.97741	0.97741	0.000144388	0.000152882	0.000127402	0.000152882
Lachnoclostridium	Kruskal-Wallis	0.0350862	0.0762743	0.00862933	0.0103195	0.00675228	0.00881619
Lachnospiraceae	Kruskal-Wallis	0.00682638	0.0227546	0.00496017	0.00343984	0.00542731	0.00601335
Lachnospiraceae UCG-004	Kruskal-Wallis	0.00546937	0.0206112	0.0105064	0.0081537	0.0127147	0.0106508
Lachnospiraceae UCG-010	Kruskal-Wallis	0.00333484	0.0151584	0.0041448	0.00160526	0.0018091	0.00902003
Odoribacter	Kruskal-Wallis	0.124095	0.193898	0.00179211	0.00152882	0.00231871	0.00152882
Parabacteroides	Kruskal-Wallis	0.666438	0.740487	0.00248008	0.00203842	0.00264995	0.00275187
Parasutterella	Kruskal-Wallis	0.00549809	0.0206112	0.00143539	0.00112113	0.00216583	0.00101921
Phascolarctobacterium	Kruskal-Wallis	0.0898731	0.160488	0.201201	0.200632	0.188248	0.214723
Roseburia	Kruskal-Wallis	0.00307717	0.0151584	0.0410148	0.0878306	0.0169189	0.0182949
Ruminiclostridium 9	Kruskal-Wallis	0.00577114	0.0206112	0.00248858	0.00285379	0.00145238	0.00315956
Ruminococcaceae NK4A214 group	Kruskal-Wallis	0.863048	0.880661	0.00056906	0.000535086	0.000560567	0.000611527
Ruminococcaceae UCG-002	Kruskal-Wallis	0.00195427	0.0151584	0.00775451	0.00129949	0.0213525	0.000611527
Ruminococcaceae UCG-003	Kruskal-Wallis	0.163409	0.226956	0.000212336	7.64e-05	0.000305764	0.000254803
Ruminococcaceae UCG-005	Kruskal-Wallis	0.0375352	0.0781983	0.000178362	0	0.000203842	0.000331244
Ruminococcaceae UCG-013	Kruskal-Wallis	0.290406	0.354153	0.000237816	0.000127402	0.000331244	0.000254803
Ruminococcus 2	Kruskal-Wallis	0.0619208	0.119079	0.00165622	0.00104469	0.00231871	0.00160526
Streptococcus	Kruskal-Wallis	0.144121	0.211942	0.00187705	0.00140142	0.00226775	0.00196198
Sutterella	Kruskal-Wallis	0.0031869	0.0151584	0.0341776	0.0252	0.0513938	0.0259389
uncultured	Kruskal-Wallis	0.448369	0.519232	0.00112113	0.000917291	0.000968252	0.00147786
Veillonella	Kruskal-Wallis	0.69877	0.756931	0.000186856	0.000254803	7.64e-05	0.000229323
Victivallis	Kruskal-Wallis	0.00210955	0.0151584	0.000467139	0.000280283	0.00101921	0.000101921
