# Supplementary material for: The Unique Seed Protein Composition of Quality Protein Popcorn Promotes Growth of Beneficial Bacteria From the Human Gut Microbiome
Source: Front Microbiol. 2022 Jul 14;13:921456. doi: 10.3389/fmicb.2022.921456 (PMC9330393; doi:10.3389/fmicb.2022.921456)
Supplement: Supplementary Data Sheet 1 — Taxa with significant differential (quality-protein popcorn, QPP, vs. non-quality-protein parental hybrid, NQPH). [file Data_Sheet_1.CSV]

Taxa	Subject2	Statistic	P-Value	FDR-Adj. P	Overall Mean	Mean of Non-QPP	Mean of QPP	Significant
Lachnoclostridium	S1	Mann-Whitney	0.057113472	0.105209028	0.00664392	0.006083712	0.006980045	0
Phascolarctobacterium	S1	Mann-Whitney	0.067054673	0.117345677	0.019974854	0.018697274	0.020741402	0						Akkermansia	S3	[Eubacterium] hallii group	S2	[Eubacterium] hallii group	S1	**		1	[Eubacterium] hallii group	S2
Bilophila	S1	Mann-Whitney	0.100041778	0.166736296	0.001830183	0.001662881	0.001930565	0						Alistipes	S3	Anaerostipes	S2	[Ruminococcus] torques group	S1				[Eubacterium] hallii group	S1
Erysipelotrichaceae UCG-003	S1	Mann-Whitney	0.138538029	0.220401409	0.001769346	0.00190623	0.001687216	0						Blautia	S3	Bacteroides	S2	Alistipes	S1	**		1	[Ruminococcus] torques group	S1
Romboutsia	S1	Mann-Whitney	0.145888975	0.222004961	0.00243602	0.002643035	0.002311811	0						Coprococcus 3	S3	Butyricicoccus	S2	Anaerostipes	S1	**		1	Akkermansia	S3
Lachnospiraceae	S1	Mann-Whitney	0.206828933	0.29404979	0.01837281	0.017906392	0.018652661	0						Dorea	S3	Collinsella	S2	Bacteroides	S1	**		1	Alistipes	S3
Ruminococcaceae UCG-013	S1	Mann-Whitney	0.210035564	0.29404979	0.00232195	0.002210415	0.002388871	0						Faecalibacterium	S3	Coprococcus 3	S2	Bifidobacterium	S1				Alistipes	S1
Subdoligranulum	S1	Mann-Whitney	0.22724111	0.305901494	0.009845474	0.010288233	0.009579818	0					**	Lachnospiraceae UCG-004	S3	Enterobacteriaceae	S2	Blautia	S1	**		1	Anaerostipes	S2
Dorea	S1	Mann-Whitney	0.304267495	0.394420827	0.002707252	0.002981019	0.002542992	0					**	Parasutterella	S3	Escherichia-Shigella	S2	Butyricicoccus	S1	**			Anaerostipes	S1
Collinsella	S1	Mann-Whitney	0.345558822	0.431948528	0.010116706	0.009679862	0.010378812	0						Phascolarctobacterium	S3	Lachnoclostridium	S2	Coprococcus 3	S1	***		1	Bacteroides	S2
Fusicatenibacter	S1	Mann-Whitney	0.494719307	0.595008209	0.001690765	0.001649362	0.001715607	0						Prevotella 9	S3	Lachnospiraceae	S2	Dialister	S1				Bacteroides	S1
[Eubacterium] eligens group	S1	Mann-Whitney	0.517778092	0.595008209	0.003145786	0.003190569	0.003118916	0						Subdoligranulum	S3	Lachnospiraceae UCG-004	S2	Faecalibacterium	S1	**		1	Bifidobacterium	S1
Coprococcus 1	S1	Mann-Whitney	0.527007271	0.595008209	0.003683181	0.003562351	0.003755678	0						Sutterella	S3	Parasutterella	S2	Fusobacterium	S1			1	Blautia	S3
Parabacteroides	S1	Mann-Whitney	0.733915851	0.802720462	0.014646536	0.014763141	0.014576574	0								Romboutsia	S2	Odoribacter	S1				Blautia	S1
Lachnospiraceae UCG-004	S1	Mann-Whitney	0.770764987	0.817478017	0.016205488	0.016169154	0.016227287	0								Roseburia	S2	Roseburia	S1	**		1	Butyricicoccus	S2
Parasutterella	S1	Mann-Whitney	0.894726638	0.921042127	0.002466438	0.002507841	0.002441596	0								Ruminococcaceae UCG-013	S2	Ruminiclostridium 9	S1				Butyricicoccus	S1
Tyzzerella 3	S1	Mann-Whitney	0.955415457	0.955415457	0.001069719	0.001074789	0.001066677	0										Ruminococcus 2	S1			1	Collinsella	S2
Faecalibacterium	S1	Mann-Whitney	8.61E-09	3.01E-07	0.02914098	0.035880381	0.025097339	1	17 significant taxa									Streptococcus	S1			1	Coprococcus 3	S3
Coprococcus 3	S1	Mann-Whitney	1.26E-07	2.21E-06	0.020248621	0.015756814	0.022943705	1										Sutterella	S1	**			Coprococcus 3	S2
Roseburia	S1	Mann-Whitney	3.86E-07	4.50E-06	0.056674846	0.038753245	0.067427807	1															Coprococcus 3	S1
Streptococcus	S1	Mann-Whitney	1.71E-05	0.000127313	0.053009409	0.057443759	0.050348799	1														1	Dialister	S1
Blautia	S1	Mann-Whitney	2.06E-05	0.000127313	0.059617841	0.064865888	0.056469014	1														1	Dorea	S3
Dialister	S1	Mann-Whitney	2.18E-05	0.000127313	0.021399457	0.023794073	0.019962687	1														1	Enterobacteriaceae	S2
[Ruminococcus] torques group	S1	Mann-Whitney	0.000623994	0.003119972	0.01213954	0.013208414	0.011498215	1														1	Escherichia-Shigella	S2
Bacteroides	S1	Mann-Whitney	0.001293875	0.005660704	0.367113988	0.378934134	0.360021901	1														1	Faecalibacterium	S3
Anaerostipes	S1	Mann-Whitney	0.002381326	0.009260712	0.012012796	0.013857344	0.010906067	1															Faecalibacterium	S1
Butyricicoccus	S1	Mann-Whitney	0.00445541	0.015593936	0.016225767	0.017676563	0.015355289	1														1	Fusobacterium	S1
[Eubacterium] hallii group	S1	Mann-Whitney	0.006418691	0.018785972	0.020849388	0.019069057	0.021917586	1														1	Lachnoclostridium	S2
Fusobacterium	S1	Mann-Whitney	0.006564082	0.018785972	0.061255374	0.049257787	0.068453926	1														1	Lachnospiraceae	S2
Sutterella	S1	Mann-Whitney	0.006977647	0.018785972	0.038900268	0.037435107	0.039779364	1														1	Lachnospiraceae UCG-004	S3
Alistipes	S1	Mann-Whitney	0.007536534	0.018841335	0.007624919	0.006888114	0.008067002	1															Lachnospiraceae UCG-004	S2
Ruminococcus 2	S1	Mann-Whitney	0.011059629	0.025805801	0.005637573	0.006151309	0.005329332	1														1	Odoribacter	S1
Bifidobacterium	S1	Mann-Whitney	0.016118005	0.035258136	0.090705609	0.096825654	0.087033582	1														1	Parasutterella	S3
Ruminiclostridium 9	S1	Mann-Whitney	0.023003142	0.04735941	0.001784555	0.001453331	0.00198329	1															Parasutterella	S2
Odoribacter	S1	Mann-Whitney	0.045238919	0.087964564	0.001254766	0.001358696	0.001192408	1														1	Phascolarctobacterium	S3
								1														1	Prevotella 9	S3
Taxa	Subject2	Statistic	P-Value	FDR-Adj. P	Overall Mean	Mean of Non-QPP	Mean of QPP	0														1	Romboutsia	S2
Subdoligranulum	S2	Mann-Whitney	0.064381325	0.132786482	0.003903715	0.003663746	0.004047696	0														1	Roseburia	S2
Parabacteroides	S2	Mann-Whitney	0.081755288	0.158701442	0.03516639	0.036502271	0.03436486	0															Roseburia	S1
Bifidobacterium	S2	Mann-Whitney	0.115442125	0.211643897	0.041153776	0.039868592	0.041924886	0														1	Ruminiclostridium 9	S1
Blautia	S2	Mann-Whitney	0.135962614	0.236145592	0.046781209	0.045100584	0.047789585	0														1	Ruminococcaceae UCG-013	S2
Prevotella 9	S2	Mann-Whitney	0.173875536	0.286894635	0.001084929	0.001237021	0.000993673	0														1	Ruminococcus 2	S1
Barnesiella	S2	Mann-Whitney	0.221574392	0.34818833	0.001353626	0.001446571	0.001297859	0														1	Streptococcus	S1
Faecalibacterium	S2	Mann-Whitney	0.245925364	0.353128534	0.004017785	0.00423156	0.00388952	0														1	Subdoligranulum	S3
[Ruminococcus] gauvreauii group	S2	Mann-Whitney	0.246119887	0.353128534	0.001186324	0.001304618	0.001115347	0														1	Sutterella	S3
Lactococcus	S2	Mann-Whitney	0.314568937	0.432532289	0.001204068	0.001101828	0.001265412	0															Sutterella	S1
Bilophila	S2	Mann-Whitney	0.444474983	0.586706977	0.004555179	0.00442759	0.004631733	0														32
Lachnospiraceae ND3007 group	S2	Mann-Whitney	0.507718627	0.644412104	0.001044371	0.000993673	0.001074789	0														32
Ruminococcus 2	S2	Mann-Whitney	0.550337965	0.672635291	0.00432704	0.00444111	0.004258598	0
Streptococcus	S2	Mann-Whitney	0.601753433	0.706444985	0.002547554	0.002494322	0.002579494	0
Agathobacter	S2	Mann-Whitney	0.627300839	0.706444985	0.017303091	0.018230857	0.016746431	0
Phascolarctobacterium	S2	Mann-Whitney	0.642222714	0.706444985	0.121768028	0.122796344	0.121151038	0
Fusicatenibacter	S2	Mann-Whitney	0.665712785	0.708661997	0.00201523	0.001960307	0.002048183	0
Alistipes	S2	Mann-Whitney	0.749471235	0.772892211	0.007320733	0.007286935	0.007341012	0
[Ruminococcus] torques group	S2	Mann-Whitney	0.927959487	0.927959487	0.003140716	0.00316353	0.003127028	0
Parasutterella	S2	Mann-Whitney	1.52E-07	5.00E-06	0.041739333	0.038334144	0.043782446	1	14 significant taxa
Roseburia	S2	Mann-Whitney	9.35E-05	0.001542682	0.007120478	0.006178347	0.007685756	1
Lachnospiraceae	S2	Mann-Whitney	0.000178982	0.0019688	0.00548041	0.004150443	0.006278391	1
Bacteroides	S2	Mann-Whitney	0.00025113	0.00207182	0.499835233	0.51245133	0.492265574	1
Lachnoclostridium	S2	Mann-Whitney	0.001114481	0.007355574	0.037092898	0.034291856	0.038773524	1
Coprococcus 3	S2	Mann-Whitney	0.001353345	0.007443397	0.022005293	0.019941056	0.023243835	1
Enterobacteriaceae	S2	Mann-Whitney	0.001852225	0.00873192	0.00105958	0.000736805	0.001253245	1
Lachnospiraceae UCG-004	S2	Mann-Whitney	0.003082654	0.012715949	0.00285681	0.002480803	0.003082414	1
Butyricicoccus	S2	Mann-Whitney	0.00398533	0.014612876	0.025663125	0.024672831	0.0262573	1
Collinsella	S2	Mann-Whitney	0.005300207	0.017490683	0.011642704	0.013147577	0.010739779	1
Ruminococcaceae UCG-013	S2	Mann-Whitney	0.008066078	0.024198234	0.002697112	0.002379407	0.002887735	1
Escherichia-Shigella	S2	Mann-Whitney	0.014079723	0.038719237	0.024973637	0.023043749	0.02613157	1
Anaerostipes	S2	Mann-Whitney	0.015985735	0.040579172	0.001074789	0.001291099	0.000945003	1
[Eubacterium] hallii group	S2	Mann-Whitney	0.040531007	0.095537373	0.004877109	0.005333387	0.004603342	1
Romboutsia	S2	Mann-Whitney	0.044790919	0.098540022	0.006334665	0.005982317	0.006546074	1
								1
Taxa	Subject2	Statistic	P-Value	FDR-Adj. P	Overall Mean	Mean of Non-QPP	Mean of QPP	0
[Eubacterium] hallii group	S3	Mann-Whitney	0.068133952	0.230607223	0.008152174	0.007320733	0.008651038	0
gut metagenome	S3	Mann-Whitney	0.084432685	0.263461955	0.002456299	0.002636275	0.002348313	0
Roseburia	S3	Mann-Whitney	0.089816576	0.263461955	0.002740205	0.002548399	0.002855289	0
Fusicatenibacter	S3	Mann-Whitney	0.099398711	0.273346455	0.001929044	0.001716959	0.002056295	0
Parabacteroides	S3	Mann-Whitney	0.106060497	0.27450952	0.017242253	0.018183539	0.016677482	0
Megamonas	S3	Mann-Whitney	0.125126561	0.305864927	0.010991239	0.010592418	0.011230532	0
[Eubacterium] ventriosum group	S3	Mann-Whitney	0.141560475	0.327824258	0.001330812	0.00148037	0.001241077	0
Streptococcus	S3	Mann-Whitney	0.159044183	0.334205521	0.020846853	0.020407474	0.02111048	0
Coprococcus 1	S3	Mann-Whitney	0.164528826	0.334205521	0.002557694	0.002386167	0.00266061	0
Agathobacter	S3	Mann-Whitney	0.167102761	0.334205521	0.005520969	0.005218473	0.005702466	0
[Eubacterium] coprostanoligenes group	S3	Mann-Whitney	0.19143023	0.366214354	0.003505739	0.003346042	0.003601557	0
Ruminococcaceae NK4A214 group	S3	Mann-Whitney	0.265846509	0.486283972	0.001670486	0.00148037	0.001784555	0
Megasphaera	S3	Mann-Whitney	0.276297711	0.486283972	0.0844622	0.08170425	0.08611697	0
Lachnospiraceae ND3007 group	S3	Mann-Whitney	0.36889413	0.624282374	0.001097603	0.001013952	0.001147794	0
Erysipelotrichaceae UCG-003	S3	Mann-Whitney	0.413867565	0.674450846	0.001034231	0.000959875	0.001078845	0
Bifidobacterium	S3	Mann-Whitney	0.514374411	0.808302646	0.025196707	0.025639466	0.024931051	0
Butyricimonas	S3	Mann-Whitney	0.534440212	0.810874804	0.00126744	0.001230262	0.001289747	0
Ruminococcaceae UCG-002	S3	Mann-Whitney	0.564098996	0.827345194	0.003515878	0.00337308	0.003601557	0
Anaerostipes	S3	Mann-Whitney	0.628082772	0.891472321	0.001051975	0.000993673	0.001086957	0
Ruminococcaceae UCG-003	S3	Mann-Whitney	0.722683426	0.961264042	0.001655277	0.001615563	0.001679104	0
Acidaminococcus	S3	Mann-Whitney	0.770670455	0.961264042	0.007470291	0.007144982	0.007665477	0
Bacteroides	S3	Mann-Whitney	0.770838998	0.961264042	0.141517278	0.142196626	0.141109669	0
Barnesiella	S3	Mann-Whitney	0.79171922	0.961264042	0.002126764	0.002136059	0.002121188	0
Enterococcus	S3	Mann-Whitney	0.845377378	0.961264042	0.001493044	0.001466851	0.001508761	0
[Ruminococcus] torques group	S3	Mann-Whitney	0.850392375	0.961264042	0.001110277	0.00105451	0.001143738	0
Escherichia-Shigella	S3	Mann-Whitney	0.850663059	0.961264042	0.001310533	0.001338417	0.001293803	0
Dialister	S3	Mann-Whitney	0.884011166	0.961264042	0.005237062	0.00527255	0.005215769	0
Bilophila	S3	Mann-Whitney	0.905739232	0.961264042	0.002131834	0.00211578	0.002141467	0
Butyricicoccus	S3	Mann-Whitney	0.917024175	0.961264042	0.007442408	0.007482966	0.007418073	0
Christensenellaceae R-7 group	S3	Mann-Whitney	0.922541409	0.961264042	0.003531088	0.003515034	0.00354072	0
Holdemanella	S3	Mann-Whitney	0.95574326	0.961264042	0.014185188	0.014208847	0.014170993	0
Collinsella	S3	Mann-Whitney	0.961264042	0.961264042	0.009361312	0.009470311	0.009295912	0
Prevotella 9	S3	Mann-Whitney	7.65E-09	3.37E-07	0.326358189	0.354687162	0.309360805	1	12 significant taxa
Coprococcus 3	S3	Mann-Whitney	1.83E-08	4.03E-07	0.019688413	0.016784285	0.021430889	1
Dorea	S3	Mann-Whitney	1.47E-07	2.15E-06	0.042073937	0.035697869	0.045899578	1
Sutterella	S3	Mann-Whitney	0.000411436	0.004525791	0.011158542	0.010153039	0.011761843	1
Subdoligranulum	S3	Mann-Whitney	0.001875008	0.015341628	0.008410732	0.007712795	0.008829494	1
Lachnospiraceae UCG-004	S3	Mann-Whitney	0.002724719	0.015341628	0.006943036	0.006191867	0.007393738	1
Blautia	S3	Mann-Whitney	0.002865717	0.015341628	0.077460861	0.074045533	0.079510058	1
Phascolarctobacterium	S3	Mann-Whitney	0.002989304	0.015341628	0.030905256	0.028877352	0.032121999	1
Faecalibacterium	S3	Mann-Whitney	0.00313806	0.015341628	0.054652012	0.049534934	0.057722258	1
Parasutterella	S3	Mann-Whitney	0.016540683	0.072779005	0.002309276	0.002081981	0.002445652	1
Alistipes	S3	Mann-Whitney	0.018639139	0.074556555	0.011097704	0.010470744	0.011473881	1
Akkermansia	S3	Mann-Whitney	0.033788742	0.123892053	0.002991158	0.002697112	0.003167586	1
